# Supplementary material for: PoseEdit: enhanced ligand binding mode communication by interactive 2D diagrams
Source: J Comput Aided Mol Des. 2023 Jul 29;37(10):491–503. doi: 10.1007/s10822-023-00522-4 (PMC10440272; doi:10.1007/s10822-023-00522-4)
Supplement: Supplementary file 1 — Supplementary file1 (JSON 26 KB) [file 10822_2023_522_MOESM1_ESM.json]

{"opts":{"textSize":5.5,"chargeFontSize":3.3,"chargeOffset":1.65,"hoverAfterDeselection":false,"historyCanClearScene":false,"resetMode":1,"allowedStructureRepresentations":{"ligand":[1,2],"residue":[1,2],"default":[1,2]},"structureCircleOpts":{"ligand":{"rad":23,"textColor":"#000000","circleCss":{"stroke":"#000000","fill":"#808080","opacity":"0.6"},"labelAutoSplit":false,"labelAutoSplitMinCharsPerLine":2,"labelManualLineBreakChars":[" ","-","_"],"labelManualIncludeSplitChar":[false,false],"labelMaxLines":3,"labelSameFontSize":true},"residue":{"rad":17,"textColor":"#000000","circleCss":{"stroke":"#000000","fill":"#808080","opacity":"0.4"},"labelAutoSplit":false,"labelAutoSplitMinCharsPerLine":2,"labelManualLineBreakChars":[" ","-","_"],"labelManualIncludeSplitChar":[false,false],"labelMaxLines":3,"labelSameFontSize":true},"default":{"circleCss":{"stroke":"#000000","fill":"#808080","opacity":"0.4"},"rad":20,"textColor":"#000000","labelMaxLines":3,"labelSameFontSize":true,"labelAutoSplit":true,"labelAutoSplitMinCharsPerLine":3,"labelManualLineBreakChars":[" ","-","_"],"labelManualIncludeSplitChar":[false,false]}},"sceneMaxScale":null,"addIntermolecularSnapDist":25,"buttons":{"zoomIn":[{"type":"wheel","button":"down"}],"zoomOut":[{"type":"wheel","button":"up"}],"advanceHistory":[],"revertHistory":[],"center":[],"structureReset":[],"remove":[],"mouse":{"movement":[{"key":0,"modifiers":[]}]}},"debug":{"atoms":true,"showAtoms":false,"edges":true,"showEdges":false,"textSize":6.5},"geomineMode":false,"geomine":{"RingCenterColor":"#33cccc","SecondaryStructureColor":"#ffd700","interactionQueryDashDrawn":1.5,"interactionQueryDashGap":1.5},"allowInteraction":true,"allowedInteraction":["","movement","rotation","scaledRotation","rectSelect","freeSelect","lineMirror","bondMirror","zoomIn","zoomOut","advanceHistory","revertHistory","center","structureReset","remove","addIntermolecular","addAnnotation","globalMovement","doNothing","addStructure","clickSelect","addAtom","edit","mirrorSelect","mouse"],"excludedInteraction":[],"defaultInteraction":15,"moveFreedomLevel":"structures","moveAllSelection":true,"selectionGrace":0.4,"scaledRotationThreshold":5,"zoomStrength":7,"sceneMinScale":0.5,"handleCollisionWith":"selector","atomMode":"name","textSelector":"full","fontFamily":"arial","textCrop":1.5675,"textBorderCorrection":1,"labelSideCorrection":1,"hOffset":1.1,"hNumberFontSize":3.3,"hNumberOffset":1.2925,"atomRadius":3.75,"atomSelectorRadius":5,"smallestBboxWidth":20,"lineWidth":0.65,"wedgeBaseWidth":0.3,"wedgeFullWidth":2.5,"wedgeSpacing":1,"spaceBetweenDouble":1.3,"spaceBetweenTriple":0.75,"spaceToRing":1.3,"cutoffAngleDouble":60,"edgeSelectorOffset":2.25,"lineDashDrawn":2,"lineDashGap":2,"colors":{"DEFAULT":"rgb(34, 34, 34)","BACKGROUND":"rgb(255, 255, 255)","HOVER":"rgb(142, 255, 125)","SELECTION":"rgb(16, 255, 0)","MIRROR":"rgb(255, 102, 0)","multiSelectionToolBorder":"rgb(255, 51, 255)","multiSelectionToolFill":"rgb(255, 230, 255)","defaultAddLine":"rgb(34, 34, 34)","cationPiStackings":"rgb(153, 204, 51)","piStackings":"rgb(51, 204, 204)","atomPairInteractions":"rgb(102, 153, 255)","ionicInteractions":"rgb(255, 0, 255)","metalInteractions":"rgb(247, 222, 58)","hydrophobicContacts":"rgb(1, 154, 77)","C":"rgb(34, 34, 34)","N":"rgb(48, 80, 248)","O":"rgb(255, 13, 13)","H":"rgb(34, 34, 34)","HE":"rgb(217, 255, 255)","LI":"rgb(204, 128, 255)","BE":"rgb(194, 255, 0)","B":"rgb(255, 181, 181)","F":"rgb(144, 224, 80)","NE":"rgb(179, 227, 245)","NA":"rgb(171, 92, 242)","MG":"rgb(124, 229, 0)","AL":"rgb(191, 166, 166)","SI":"rgb(240, 200, 160)","P":"rgb(255, 128, 0)","S":"rgb(247, 222, 58)","CL":"rgb(31, 240, 31)","AR":"rgb(128, 209, 227)","K":"rgb(143, 64, 212)","CA":"rgb(51, 216, 0)","SC":"rgb(230, 230, 230)","TI":"rgb(191, 194, 199)","V":"rgb(166, 166, 171)","CR":"rgb(138, 153, 199)","MN":"rgb(156, 122, 199)","FE":"rgb(224, 102, 51)","CO":"rgb(240, 144, 160)","NI":"rgb(80, 208, 80)","CU":"rgb(200, 128, 51)","ZN":"rgb(125, 128, 176)","GA":"rgb(194, 143, 143)","GE":"rgb(102, 143, 143)","AS":"rgb(189, 128, 227)","SE":"rgb(255, 161, 0)","BR":"rgb(166, 41, 41)","KR":"rgb(92, 184, 209)","RB":"rgb(112, 46, 176)","SR":"rgb(0, 255, 0)","Y":"rgb(148, 255, 255)","ZR":"rgb(148, 224, 224)","NB":"rgb(115, 194, 201)","MO":"rgb(84, 181, 181)","TC":"rgb(59, 158, 158)","RU":"rgb(36, 143, 143)","RH":"rgb(10, 125, 140)","PD":"rgb(0, 105, 133)","AG":"rgb(192, 192, 192)","CD":"rgb(255, 217, 143)","IN":"rgb(166, 117, 115)","SN":"rgb(102, 128, 128)","SB":"rgb(158, 99, 181)","TE":"rgb(212, 122, 0)","I":"rgb(148, 0, 148)","XE":"rgb(148, 0, 148)","CS":"rgb(87, 23, 143)","BA":"rgb(0, 201, 0)","LA":"rgb(112, 212, 255)","CE":"rgb(255, 255, 199)","PR":"rgb(217, 255, 199)","ND":"rgb(199, 255, 199)","PM":"rgb(163, 255, 199)","SM":"rgb(143, 255, 199)","EU":"rgb(97, 255, 199)","GD":"rgb(69, 255, 199)","TB":"rgb(48, 255, 199)","DY":"rgb(31, 255, 199)","HO":"rgb(0, 255, 156)","ER":"rgb(0, 230, 117)","TM":"rgb(0, 212, 82)","YB":"rgb(0, 191, 56)","LU":"rgb(0, 171, 36)","HF":"rgb(77, 194, 255)","TA":"rgb(77, 166, 255)","W":"rgb(33, 148, 214)","RE":"rgb(38, 125, 171)","OS":"rgb(38, 102, 150)","IR":"rgb(23, 84, 135)","PT":"rgb(208, 208, 224)","AU":"rgb(255, 209, 35)","HG":"rgb(184, 184, 208)","TL":"rgb(166, 84, 77)","PB":"rgb(87, 89, 97)","BI":"rgb(158, 79, 181)","PO":"rgb(171, 92, 0)","AT":"rgb(117, 79, 69)","RN":"rgb(66, 130, 150)","FR":"rgb(66, 0, 102)","RA":"rgb(0, 125, 0)","AC":"rgb(112, 171, 250)","TH":"rgb(0, 186, 255)","PA":"rgb(0, 161, 255)","U":"rgb(0, 143, 255)","NP":"rgb(0, 128, 255)","PU":"rgb(0, 107, 255)","AM":"rgb(84, 92, 242)","CM":"rgb(120, 92, 227)","BK":"rgb(138, 79, 227)","CF":"rgb(161, 54, 212)","ES":"rgb(179, 31, 212)","FM":"rgb(179, 31, 186)","MD":"rgb(179, 13, 166)","NO":"rgb(189, 13, 135)","LR":"rgb(199, 0, 102)","RF":"rgb(204, 0, 89)","DB":"rgb(209, 0, 79)","SG":"rgb(217, 0, 69)","BH":"rgb(224, 0, 56)","HS":"rgb(230, 0, 46)","MT":"rgb(235, 0, 38)","DS":"rgb(255, 255, 255)","RG":"rgb(255, 255, 255)","CN":"rgb(255, 255, 255)","UUT":"rgb(255, 255, 255)","FL":"rgb(255, 255, 255)","UUP":"rgb(255, 255, 255)","LV":"rgb(255, 255, 255)","UUH":"rgb(255, 255, 255)","D":"rgb(255, 255, 192)","T":"rgb(255, 255, 160)"},"selectorOpacity":1,"selectorDashArray":4,"selectorDashWidth":3,"mirrorLineWidth":0.65,"piPiRadius":3.75,"drawAreaPadding":15,"decimalPrecision":8,"svgElementOrder":["hydrophobicContactSelectors","cationPiStackingsSelectors","piStackingsSelectors","atomPairInteractionsSelectors","hydrophobicContacts","distances","interactions","cationPiStackings","piStackings","atomPairInteractions","distancesSelectors","interactionsSelectors","bondSelectors","atomSelectors","annotationSelectors","structureCirclesSelectors","bonds","atoms","annotations","structureCircles","bondDebugTexts","atomDebugTexts"],"penalties":{"coordinateOverlap":1000,"mainDrawingOverlap":50,"otherDrawingOverlap":10,"edgeMainDrawingOverlap":20,"edgeOtherDrawingOverlap":10,"smallestAngleWithoutPenalty":30,"smallestAllowedAngle":20,"thirtyDegreeAngleViolation":5,"smallAngleViolations":10,"heavyAngleViolations":100,"nonCyclicEdgeHits":50,"oneCyclicEdgeHits":10,"cyclicEdgeHits":10,"hiddenEdges":200,"allowedEdgeLengthDifference":0.3333333333333333,"edgeLengthViolations":10}},"diagram":{"scene":{"structures":[{"id":0,"structureName":"6W3_A_902","structureLabel":"6W3_A_902","structureType":"ligand","representation":1,"atoms":[{"id":6376,"label":"S","stereoCenter":false,"element":"S","charge":0,"hydrogenCount":0,"coordinates":{"x":46.89940531690395,"y":-19.635254923442808},"aromatic":true,"additionalInformation":{"atomName":"SAW","infileId":6376,"nglSelectionName":""}},{"id":6373,"label":"O","stereoCenter":false,"element":"O","charge":0,"hydrogenCount":0,"coordinates":{"x":29.218482988726933,"y":37.54827503158948},"aromatic":false,"additionalInformation":{"atomName":"OAC","infileId":6373,"nglSelectionName":""}},{"id":6361,"label":"O","stereoCenter":false,"element":"O","charge":0,"hydrogenCount":0,"coordinates":{"x":-60.34769961931855,"y":-23.097408497229026},"aromatic":false,"additionalInformation":{"atomName":"OAV","infileId":6361,"nglSelectionName":""}},{"id":6366,"label":"O","stereoCenter":false,"element":"O","charge":0,"hydrogenCount":0,"coordinates":{"x":-20.19986322675107,"y":21.491281016697428},"aromatic":false,"additionalInformation":{"atomName":"OAU","infileId":6366,"nglSelectionName":""}},{"id":6357,"label":"N","stereoCenter":false,"element":"N","charge":1,"hydrogenCount":1,"coordinates":{"x":-46.441934880566016,"y":-65.894951729414},"aromatic":false,"additionalInformation":{"atomName":"NBG","infileId":6357,"nglSelectionName":""}},{"id":6379,"label":"N","stereoCenter":false,"element":"N","charge":0,"hydrogenCount":0,"coordinates":{"x":15,"y":0},"aromatic":true,"additionalInformation":{"atomName":"NBH","infileId":6379,"nglSelectionName":""}},{"id":6371,"label":"N","stereoCenter":false,"element":"N","charge":0,"hydrogenCount":1,"coordinates":{"x":4.509309875775642,"y":29.51977802525137},"aromatic":false,"additionalInformation":{"atomName":"NAT","infileId":6371,"nglSelectionName":""}},{"id":6362,"label":"","stereoCenter":false,"element":"C","charge":0,"hydrogenCount":0,"coordinates":{"x":-50.31074052058241,"y":-11.950236118087407},"aromatic":true,"additionalInformation":{"atomName":"CAZ","infileId":6362,"nglSelectionName":""}},{"id":6365,"label":"","stereoCenter":false,"element":"C","charge":0,"hydrogenCount":0,"coordinates":{"x":-30.236822325487207,"y":10.344108637555811},"aromatic":true,"additionalInformation":{"atomName":"CAY","infileId":6365,"nglSelectionName":""}},{"id":6370,"label":"","stereoCenter":false,"element":"C","charge":0,"hydrogenCount":0,"coordinates":{"x":-0.12594503165585136,"y":43.785625772340644},"aromatic":true,"additionalInformation":{"atomName":"CBB","infileId":6370,"nglSelectionName":""}},{"id":6368,"label":"","stereoCenter":false,"element":"C","charge":0,"hydrogenCount":0,"coordinates":{"x":-14.798159041298351,"y":46.904301141026906},"aromatic":true,"additionalInformation":{"atomName":"CBA","infileId":6368,"nglSelectionName":""}},{"id":6364,"label":"","stereoCenter":false,"element":"C","charge":0,"hydrogenCount":0,"coordinates":{"x":-54.945995428013894,"y":2.3156116290018702},"aromatic":true,"additionalInformation":{"atomName":"CAK","infileId":6364,"nglSelectionName":""}},{"id":6351,"label":"","stereoCenter":false,"element":"C","charge":0,"hydrogenCount":0,"coordinates":{"x":-35.63852651093991,"y":-15.068911486773672},"aromatic":true,"additionalInformation":{"atomName":"CAL","infileId":6351,"nglSelectionName":""}},{"id":6350,"label":"","stereoCenter":false,"element":"C","charge":0,"hydrogenCount":0,"coordinates":{"x":-44.90903632470512,"y":13.462784004026268},"aromatic":true,"additionalInformation":{"atomName":"CAI","infileId":6350,"nglSelectionName":""}},{"id":6363,"label":"","stereoCenter":false,"element":"C","charge":0,"hydrogenCount":0,"coordinates":{"x":-25.601567412203767,"y":-3.921739107632054},"aromatic":true,"additionalInformation":{"atomName":"CAJ","infileId":6363,"nglSelectionName":""}},{"id":6349,"label":"","stereoCenter":false,"element":"C","charge":0,"hydrogenCount":0,"coordinates":{"x":9.911014078784184,"y":54.9327981552851},"aromatic":true,"additionalInformation":{"atomName":"CAH","infileId":6349,"nglSelectionName":""}},{"id":6369,"label":"","stereoCenter":false,"element":"C","charge":0,"hydrogenCount":0,"coordinates":{"x":-19.433413948729847,"y":61.17014888811619},"aromatic":true,"additionalInformation":{"atomName":"CAG","infileId":6369,"nglSelectionName":""}},{"id":6348,"label":"","stereoCenter":false,"element":"C","charge":0,"hydrogenCount":0,"coordinates":{"x":5.275759165500739,"y":69.19864590047295},"aromatic":true,"additionalInformation":{"atomName":"CAE","infileId":6348,"nglSelectionName":""}},{"id":6347,"label":"","stereoCenter":false,"element":"C","charge":0,"hydrogenCount":0,"coordinates":{"x":-9.396454845421061,"y":72.31732126314058},"aromatic":true,"additionalInformation":{"atomName":"CAD","infileId":6347,"nglSelectionName":""}},{"id":6372,"label":"","stereoCenter":false,"element":"C","charge":0,"hydrogenCount":0,"coordinates":{"x":19.181523885418137,"y":26.401102656565097},"aromatic":false,"additionalInformation":{"atomName":"CAX","infileId":6372,"nglSelectionName":""}},{"id":6375,"label":"","stereoCenter":false,"element":"C","charge":0,"hydrogenCount":0,"coordinates":{"x":38.08262653401024,"y":-7.5000000067335915},"aromatic":true,"additionalInformation":{"atomName":"CBD","infileId":6375,"nglSelectionName":""}},{"id":6374,"label":"","stereoCenter":false,"element":"C","charge":0,"hydrogenCount":0,"coordinates":{"x":23.816778792849632,"y":12.135254909475819},"aromatic":true,"additionalInformation":{"atomName":"CBC","infileId":6374,"nglSelectionName":""}},{"id":6378,"label":"","stereoCenter":false,"element":"C","charge":0,"hydrogenCount":0,"coordinates":{"x":23.816778787871662,"y":-12.135254917091052},"aromatic":true,"additionalInformation":{"atomName":"CBE","infileId":6378,"nglSelectionName":""}},{"id":6377,"label":"","stereoCenter":false,"element":"C","charge":0,"hydrogenCount":0,"coordinates":{"x":38.08262652903228,"y":-31.770509836535332},"aromatic":true,"additionalInformation":{"atomName":"CAF","infileId":6377,"nglSelectionName":""}},{"id":6353,"label":"","stereoCenter":false,"element":"C","charge":0,"hydrogenCount":0,"coordinates":{"x":38.082626537086796,"y":7.4999999932664085},"aromatic":true,"additionalInformation":{"atomName":"CAN","infileId":6353,"nglSelectionName":""}},{"id":6352,"label":"","stereoCenter":false,"element":"C","charge":0,"hydrogenCount":0,"coordinates":{"x":23.816778786696528,"y":-27.135254914473993},"aromatic":true,"additionalInformation":{"atomName":"CAM","infileId":6352,"nglSelectionName":""}},{"id":6360,"label":"","stereoCenter":false,"element":"C","charge":0,"hydrogenCount":0,"coordinates":{"x":-55.71244470603511,"y":-37.363256242416895},"aromatic":false,"additionalInformation":{"atomName":"CBF","infileId":6360,"nglSelectionName":""}},{"id":6367,"label":"","stereoCenter":false,"element":"C","charge":0,"hydrogenCount":0,"coordinates":{"x":-24.8351181400345,"y":35.7571287618853},"aromatic":false,"additionalInformation":{"atomName":"CAS","infileId":6367,"nglSelectionName":""}},{"id":6356,"label":"","stereoCenter":false,"element":"C","charge":0,"hydrogenCount":0,"coordinates":{"x":-61.11414889020851,"y":-62.77627636072775},"aromatic":false,"additionalInformation":{"atomName":"CAQ","infileId":6356,"nglSelectionName":""}},{"id":6359,"label":"","stereoCenter":false,"element":"C","charge":0,"hydrogenCount":0,"coordinates":{"x":-36.40497578182988,"y":-54.747779350272396},"aromatic":false,"additionalInformation":{"atomName":"CAR","infileId":6359,"nglSelectionName":""}},{"id":6354,"label":"","stereoCenter":false,"element":"C","charge":0,"hydrogenCount":0,"coordinates":{"x":-65.74940379764,"y":-48.510428613638474},"aromatic":false,"additionalInformation":{"atomName":"CAO","infileId":6354,"nglSelectionName":""}},{"id":6355,"label":"","stereoCenter":false,"element":"C","charge":0,"hydrogenCount":0,"coordinates":{"x":-41.040230695113316,"y":-40.481931605084526},"aromatic":false,"additionalInformation":{"atomName":"CAP","infileId":6355,"nglSelectionName":""}},{"id":6358,"label":"","stereoCenter":false,"element":"C","charge":0,"hydrogenCount":0,"coordinates":{"x":-41.80667996728258,"y":-80.16079947460187},"aromatic":false,"additionalInformation":{"atomName":"CAA","infileId":6358,"nglSelectionName":""}},{"id":6346,"label":"","stereoCenter":false,"element":"C","charge":0,"hydrogenCount":0,"coordinates":{"x":0,"y":0},"aromatic":false,"additionalInformation":{"atomName":"CAB","infileId":6346,"nglSelectionName":""}}],"bonds":[{"id":1,"from":6376,"to":6375,"type":"single","aromatic":true},{"id":2,"from":6376,"to":6377,"type":"single","aromatic":true},{"id":3,"from":6373,"to":6372,"type":"double","aromatic":false},{"id":4,"from":6361,"to":6362,"type":"single","aromatic":false},{"id":5,"from":6361,"to":6360,"type":"single","aromatic":false},{"id":6,"from":6366,"to":6365,"type":"single","aromatic":false},{"id":7,"from":6366,"to":6367,"type":"single","aromatic":false},{"id":8,"from":6357,"to":6356,"type":"single","aromatic":false},{"id":9,"from":6357,"to":6359,"type":"single","aromatic":false},{"id":10,"from":6357,"to":6358,"type":"single","aromatic":false},{"id":12,"from":6379,"to":6374,"type":"single","aromatic":true},{"id":13,"from":6379,"to":6378,"type":"single","aromatic":true},{"id":14,"from":6379,"to":6346,"type":"single","aromatic":false},{"id":15,"from":6371,"to":6370,"type":"single","aromatic":false},{"id":16,"from":6371,"to":6372,"type":"single","aromatic":false},{"id":19,"from":6362,"to":6364,"type":"single","aromatic":true},{"id":20,"from":6362,"to":6351,"type":"single","aromatic":true},{"id":22,"from":6365,"to":6350,"type":"single","aromatic":true},{"id":23,"from":6365,"to":6363,"type":"single","aromatic":true},{"id":25,"from":6370,"to":6368,"type":"single","aromatic":true},{"id":26,"from":6370,"to":6349,"type":"single","aromatic":true},{"id":28,"from":6368,"to":6369,"type":"single","aromatic":true},{"id":29,"from":6368,"to":6367,"type":"single","aromatic":false},{"id":31,"from":6364,"to":6350,"type":"single","aromatic":true},{"id":34,"from":6351,"to":6363,"type":"single","aromatic":true},{"id":43,"from":6349,"to":6348,"type":"single","aromatic":true},{"id":46,"from":6369,"to":6347,"type":"single","aromatic":true},{"id":49,"from":6348,"to":6347,"type":"single","aromatic":true},{"id":56,"from":6372,"to":6374,"type":"single","aromatic":false},{"id":58,"from":6375,"to":6378,"type":"single","aromatic":true},{"id":59,"from":6375,"to":6353,"type":"single","aromatic":true},{"id":62,"from":6374,"to":6353,"type":"single","aromatic":true},{"id":65,"from":6378,"to":6352,"type":"single","aromatic":true},{"id":67,"from":6377,"to":6352,"type":"single","aromatic":true},{"id":76,"from":6360,"to":6354,"type":"single","aromatic":false},{"id":77,"from":6360,"to":6355,"type":"single","aromatic":false},{"id":84,"from":6356,"to":6354,"type":"single","aromatic":false},{"id":88,"from":6359,"to":6355,"type":"single","aromatic":false}],"rings":[{"id":0,"atoms":[6376,6375,6378,6352,6377]},{"id":1,"atoms":[6375,6378,6379,6374,6353]},{"id":2,"atoms":[6360,6354,6356,6357,6359,6355]},{"id":3,"atoms":[6365,6350,6364,6362,6351,6363]},{"id":4,"atoms":[6370,6368,6369,6347,6348,6349]}],"selectedAtoms":[],"selectedEdges":[]},{"id":385,"structureName":"Asp555A","structureLabel":"Asp555A","structureType":"residue","representation":1,"atoms":[{"id":3066,"label":"Asp555A","stereoCenter":false,"element":"R","charge":0,"hydrogenCount":0,"coordinates":{"x":-95.33712850557922,"y":-139.61238550049333},"additionalInformation":{"atomName":"CA","nglSelectionName":""}},{"id":3069,"label":"","stereoCenter":false,"element":"C","charge":0,"hydrogenCount":0,"coordinates":{"x":-85.30016940684308,"y":-128.46521312135172},"aromatic":false,"additionalInformation":{"atomName":"CB","infileId":3069,"nglSelectionName":""}},{"id":3070,"label":"","stereoCenter":false,"element":"C","charge":0,"hydrogenCount":0,"coordinates":{"x":-89.93542430842261,"y":-114.199365372361},"aromatic":false,"additionalInformation":{"atomName":"CG","infileId":3070,"nglSelectionName":""}},{"id":3071,"label":"O","stereoCenter":false,"element":"O","charge":-0.5,"hydrogenCount":0,"coordinates":{"x":-104.60763831678582,"y":-111.0806899976561},"aromatic":false,"additionalInformation":{"atomName":"OD1","infileId":3071,"nglSelectionName":""}},{"id":3072,"label":"O","stereoCenter":false,"element":"O","charge":-0.5,"hydrogenCount":0,"coordinates":{"x":-79.89846520968649,"y":-103.0521929932194},"aromatic":false,"additionalInformation":{"atomName":"OD2","infileId":3072,"nglSelectionName":""}}],"bonds":[{"id":7,"from":3066,"to":3069,"type":"single","aromatic":false},{"id":13,"from":3069,"to":3070,"type":"single","aromatic":false},{"id":17,"from":3070,"to":3071,"type":"single","aromatic":true},{"id":18,"from":3070,"to":3072,"type":"single","aromatic":true}],"rings":[],"selectedAtoms":[],"selectedEdges":[]},{"id":525,"structureName":"Trp695A","structureLabel":"Trp695A","structureType":"residue","representation":1,"atoms":[{"id":4150,"label":"Trp695A","stereoCenter":false,"element":"R","charge":0,"hydrogenCount":0,"coordinates":{"x":-53.595982494158825,"y":68.88360997510168},"additionalInformation":{"atomName":"CA","nglSelectionName":""}},{"id":4153,"label":"","stereoCenter":false,"element":"C","charge":0,"hydrogenCount":0,"coordinates":{"x":-41.460727562091066,"y":77.70038873685615},"aromatic":false,"additionalInformation":{"atomName":"CB","infileId":4153,"nglSelectionName":""}},{"id":4154,"label":"","stereoCenter":false,"element":"C","charge":0,"hydrogenCount":0,"coordinates":{"x":-43.02865448532346,"y":92.6182171700901},"aromatic":false,"additionalInformation":{"atomName":"CG","infileId":4154,"nglSelectionName":""}},{"id":4156,"label":"","stereoCenter":false,"element":"C","charge":0,"hydrogenCount":0,"coordinates":{"x":-31.88148208458056,"y":102.65517624483557},"aromatic":false,"additionalInformation":{"atomName":"CD2","infileId":4156,"nglSelectionName":""}},{"id":4158,"label":"","stereoCenter":false,"element":"C","charge":0,"hydrogenCount":0,"coordinates":{"x":-37.98253170759654,"y":116.35835811976874},"aromatic":false,"additionalInformation":{"atomName":"CE2","infileId":4158,"nglSelectionName":""}},{"id":4157,"label":"N","stereoCenter":false,"element":"N","charge":0,"hydrogenCount":1,"coordinates":{"x":-52.900360140508894,"y":114.79043119347665},"aromatic":false,"additionalInformation":{"atomName":"NE1","infileId":4157,"nglSelectionName":""}},{"id":4155,"label":"","stereoCenter":false,"element":"C","charge":0,"hydrogenCount":0,"coordinates":{"x":-56.01903552271642,"y":100.11821718670818},"aromatic":false,"additionalInformation":{"atomName":"CD1","infileId":4155,"nglSelectionName":""}},{"id":4160,"label":"","stereoCenter":false,"element":"C","charge":0,"hydrogenCount":0,"coordinates":{"x":-29.165752901717795,"y":128.4936130131917},"aromatic":false,"additionalInformation":{"atomName":"CZ2","infileId":4160,"nglSelectionName":""}},{"id":4162,"label":"","stereoCenter":false,"element":"C","charge":0,"hydrogenCount":0,"coordinates":{"x":-14.247924473624831,"y":126.9256860410462},"aromatic":false,"additionalInformation":{"atomName":"CH2","infileId":4162,"nglSelectionName":""}},{"id":4161,"label":"","stereoCenter":false,"element":"C","charge":0,"hydrogenCount":0,"coordinates":{"x":-8.14687485060885,"y":113.22250416611304},"aromatic":false,"additionalInformation":{"atomName":"CZ3","infileId":4161,"nglSelectionName":""}},{"id":4159,"label":"","stereoCenter":false,"element":"C","charge":0,"hydrogenCount":0,"coordinates":{"x":-16.963653657130763,"y":101.08724926657074},"aromatic":false,"additionalInformation":{"atomName":"CE3","infileId":4159,"nglSelectionName":""}}],"bonds":[{"id":7,"from":4150,"to":4153,"type":"single","aromatic":false},{"id":13,"from":4153,"to":4154,"type":"single","aromatic":false},{"id":17,"from":4154,"to":4156,"type":"single","aromatic":true},{"id":18,"from":4154,"to":4155,"type":"single","aromatic":true},{"id":20,"from":4156,"to":4159,"type":"single","aromatic":true},{"id":21,"from":4156,"to":4158,"type":"single","aromatic":true},{"id":23,"from":4158,"to":4160,"type":"single","aromatic":true},{"id":24,"from":4158,"to":4157,"type":"single","aromatic":true},{"id":26,"from":4157,"to":4155,"type":"single","aromatic":true},{"id":32,"from":4160,"to":4162,"type":"single","aromatic":true},{"id":35,"from":4162,"to":4161,"type":"single","aromatic":true},{"id":38,"from":4161,"to":4159,"type":"single","aromatic":true}],"rings":[{"id":5,"atoms":[4154,4156,4158,4157,4155]},{"id":6,"atoms":[4156,4159,4161,4162,4160,4158]}],"selectedAtoms":[],"selectedEdges":[]}],"atomPairInteractions":[{"id":0,"fromStructure":0,"toStructure":385,"from":6357,"to":3072}],"piStackings":[{"id":0,"fromStructure":0,"toStructure":525,"from":4,"to":6}],"cationPiStackings":[],"hydrophobicContacts":[{"id":0,"belongsTo":0,"controlPoints":[{"x":-42.43208002786034,"y":-94.87109759676885,"atomLinks":[6358]},{"x":-40.60246419274179,"y":-95.00207467445378,"atomLinks":[6358]},{"x":-27.042737886615768,"y":-81.87106984856682,"atomLinks":[6358]},{"x":-21.660320908612228,"y":-57.8414743550576,"atomLinks":[6359]},{"x":-22.563882707416308,"y":-44.98800378382804,"atomLinks":[6359]},{"x":-25.635617316985638,"y":-40.72125294708867,"atomLinks":[6355]},{"x":-26.242820142777724,"y":-33.14675569570384,"atomLinks":[6355]},{"x":-23.261078504450474,"y":-23.450965286222285,"atomLinks":[6351]},{"x":-17.52064209121365,"y":-17.50248049510931,"atomLinks":[6363]},{"x":-12.668674910386791,"y":-12.297944723113119,"atomLinks":[6363]},{"x":-12.770219452938822,"y":-2.3793807452938998,"atomLinks":[6363]},{"x":-13.015765128907418,"y":-1.2707796716634956,"atomLinks":[6363]}]},{"id":1,"belongsTo":0,"controlPoints":[{"x":-25.193635165570882,"y":80.58985576949523,"atomLinks":[6347]},{"x":-26.15667305888656,"y":79.62102681298042,"atomLinks":[6347]},{"x":-32.79851180764454,"y":67.98000639188483,"atomLinks":[6369]},{"x":-35.11050959391349,"y":55.02907881370432,"atomLinks":[6369]},{"x":-38.20021600139346,"y":42.56698626085679,"atomLinks":[6367]},{"x":-46.28362082383252,"y":31.845625822911124,"atomLinks":[6350]},{"x":-56.05620870333208,"y":23.499743103333984,"atomLinks":[6350]},{"x":-63.38092877366398,"y":17.16844925728158,"atomLinks":[6364]},{"x":-68.3110932869286,"y":9.125469132770496,"atomLinks":[6364]},{"x":-71.5769439448083,"y":-2.4053010533332273,"atomLinks":[6364]}]}],"annotations":[{"id":0,"color":"rgb(1, 154, 77)","label":"His564A","isStructureLabel":false,"additionalInformation":{"chain":"A","id":"564","name":"His"},"belongsTo":{"type":"structureSpline","id":0,"atomLinks":[6358]},"coordinates":{"x":-43.73712850557922,"y":-99.31238550049332}},{"id":1,"color":"rgb(1, 154, 77)","label":"Ala539A","isStructureLabel":false,"additionalInformation":{"chain":"A","id":"539","name":"Ala"},"belongsTo":{"type":"structureSpline","id":0,"atomLinks":[6369]},"coordinates":{"x":-52.73712850557922,"y":58.187614499506665}},{"id":2,"color":"rgb(1, 154, 77)","label":"Phe538A","isStructureLabel":false,"additionalInformation":{"chain":"A","id":"538","name":"Phe"},"belongsTo":{"type":"structureSpline","id":0,"atomLinks":[6367]},"coordinates":{"x":-52.73712850557922,"y":49.187614499506644}},{"id":3,"color":"rgb(1, 154, 77)","label":"Val333A","isStructureLabel":false,"additionalInformation":{"chain":"A","id":"333","name":"Val"},"belongsTo":{"type":"structureSpline","id":0,"atomLinks":[6347]},"coordinates":{"x":1.2628714944207609,"y":94.18761449950665}}]}}}
