# Supplementary material for: PoseEdit: enhanced ligand binding mode communication by interactive 2D diagrams
Source: J Comput Aided Mol Des. 2023 Jul 29;37(10):491–503. doi: 10.1007/s10822-023-00522-4 (PMC10440272; doi:10.1007/s10822-023-00522-4)
Supplement: Supplementary file 2 — Supplementary file2 (JSON 50 KB) [file 10822_2023_522_MOESM2_ESM.json]

{"opts":{"textSize":5.5,"chargeFontSize":3.3,"chargeOffset":1.65,"hoverAfterDeselection":false,"historyCanClearScene":false,"resetMode":1,"allowedStructureRepresentations":{"ligand":[1,2],"residue":[1,2],"default":[1,2]},"structureCircleOpts":{"ligand":{"rad":23,"textColor":"#000000","circleCss":{"stroke":"#000000","fill":"#808080","opacity":"0.6"},"labelAutoSplit":false,"labelAutoSplitMinCharsPerLine":2,"labelManualLineBreakChars":[" ","-","_"],"labelManualIncludeSplitChar":[false,false],"labelMaxLines":3,"labelSameFontSize":true},"residue":{"rad":17,"textColor":"#000000","circleCss":{"stroke":"#000000","fill":"#808080","opacity":"0.4"},"labelAutoSplit":false,"labelAutoSplitMinCharsPerLine":2,"labelManualLineBreakChars":[" ","-","_"],"labelManualIncludeSplitChar":[false,false],"labelMaxLines":3,"labelSameFontSize":true},"default":{"circleCss":{"stroke":"#000000","fill":"#808080","opacity":"0.4"},"rad":20,"textColor":"#000000","labelMaxLines":3,"labelSameFontSize":true,"labelAutoSplit":true,"labelAutoSplitMinCharsPerLine":3,"labelManualLineBreakChars":[" ","-","_"],"labelManualIncludeSplitChar":[false,false]}},"sceneMaxScale":null,"addIntermolecularSnapDist":25,"buttons":{"zoomIn":[{"type":"wheel","button":"down"}],"zoomOut":[{"type":"wheel","button":"up"}],"advanceHistory":[],"revertHistory":[],"center":[],"structureReset":[],"remove":[],"mouse":{"movement":[{"key":0,"modifiers":[]}]}},"debug":{"atoms":true,"showAtoms":false,"edges":true,"showEdges":false,"textSize":6.5},"geomineMode":false,"geomine":{"RingCenterColor":"#33cccc","SecondaryStructureColor":"#ffd700","interactionQueryDashDrawn":1.5,"interactionQueryDashGap":1.5},"allowInteraction":true,"allowedInteraction":["","movement","rotation","scaledRotation","rectSelect","freeSelect","lineMirror","bondMirror","zoomIn","zoomOut","advanceHistory","revertHistory","center","structureReset","remove","addIntermolecular","addAnnotation","globalMovement","doNothing","addStructure","clickSelect","addAtom","edit","mirrorSelect","mouse"],"excludedInteraction":[],"defaultInteraction":15,"moveFreedomLevel":"structures","moveAllSelection":true,"selectionGrace":0.4,"scaledRotationThreshold":5,"zoomStrength":7,"sceneMinScale":0.5,"handleCollisionWith":"selector","atomMode":"name","textSelector":"full","fontFamily":"arial","textCrop":1.5675,"textBorderCorrection":1,"labelSideCorrection":1,"hOffset":1.1,"hNumberFontSize":3.3,"hNumberOffset":1.2925,"atomRadius":3.75,"atomSelectorRadius":5,"smallestBboxWidth":20,"lineWidth":0.65,"wedgeBaseWidth":0.3,"wedgeFullWidth":2.5,"wedgeSpacing":1,"spaceBetweenDouble":1.3,"spaceBetweenTriple":0.75,"spaceToRing":1.3,"cutoffAngleDouble":60,"edgeSelectorOffset":2.25,"lineDashDrawn":2,"lineDashGap":2,"colors":{"DEFAULT":"rgb(34, 34, 34)","BACKGROUND":"rgb(255, 255, 255)","HOVER":"rgb(142, 255, 125)","SELECTION":"rgb(16, 255, 0)","MIRROR":"rgb(255, 102, 0)","multiSelectionToolBorder":"rgb(255, 51, 255)","multiSelectionToolFill":"rgb(255, 230, 255)","defaultAddLine":"rgb(34, 34, 34)","cationPiStackings":"rgb(153, 204, 51)","piStackings":"rgb(51, 204, 204)","atomPairInteractions":"rgb(102, 153, 255)","ionicInteractions":"rgb(255, 0, 255)","metalInteractions":"rgb(247, 222, 58)","hydrophobicContacts":"rgb(1, 154, 77)","C":"rgb(34, 34, 34)","N":"rgb(48, 80, 248)","O":"rgb(255, 13, 13)","H":"rgb(34, 34, 34)","HE":"rgb(217, 255, 255)","LI":"rgb(204, 128, 255)","BE":"rgb(194, 255, 0)","B":"rgb(255, 181, 181)","F":"rgb(144, 224, 80)","NE":"rgb(179, 227, 245)","NA":"rgb(171, 92, 242)","MG":"rgb(124, 229, 0)","AL":"rgb(191, 166, 166)","SI":"rgb(240, 200, 160)","P":"rgb(255, 128, 0)","S":"rgb(247, 222, 58)","CL":"rgb(31, 240, 31)","AR":"rgb(128, 209, 227)","K":"rgb(143, 64, 212)","CA":"rgb(51, 216, 0)","SC":"rgb(230, 230, 230)","TI":"rgb(191, 194, 199)","V":"rgb(166, 166, 171)","CR":"rgb(138, 153, 199)","MN":"rgb(156, 122, 199)","FE":"rgb(224, 102, 51)","CO":"rgb(240, 144, 160)","NI":"rgb(80, 208, 80)","CU":"rgb(200, 128, 51)","ZN":"rgb(125, 128, 176)","GA":"rgb(194, 143, 143)","GE":"rgb(102, 143, 143)","AS":"rgb(189, 128, 227)","SE":"rgb(255, 161, 0)","BR":"rgb(166, 41, 41)","KR":"rgb(92, 184, 209)","RB":"rgb(112, 46, 176)","SR":"rgb(0, 255, 0)","Y":"rgb(148, 255, 255)","ZR":"rgb(148, 224, 224)","NB":"rgb(115, 194, 201)","MO":"rgb(84, 181, 181)","TC":"rgb(59, 158, 158)","RU":"rgb(36, 143, 143)","RH":"rgb(10, 125, 140)","PD":"rgb(0, 105, 133)","AG":"rgb(192, 192, 192)","CD":"rgb(255, 217, 143)","IN":"rgb(166, 117, 115)","SN":"rgb(102, 128, 128)","SB":"rgb(158, 99, 181)","TE":"rgb(212, 122, 0)","I":"rgb(148, 0, 148)","XE":"rgb(148, 0, 148)","CS":"rgb(87, 23, 143)","BA":"rgb(0, 201, 0)","LA":"rgb(112, 212, 255)","CE":"rgb(255, 255, 199)","PR":"rgb(217, 255, 199)","ND":"rgb(199, 255, 199)","PM":"rgb(163, 255, 199)","SM":"rgb(143, 255, 199)","EU":"rgb(97, 255, 199)","GD":"rgb(69, 255, 199)","TB":"rgb(48, 255, 199)","DY":"rgb(31, 255, 199)","HO":"rgb(0, 255, 156)","ER":"rgb(0, 230, 117)","TM":"rgb(0, 212, 82)","YB":"rgb(0, 191, 56)","LU":"rgb(0, 171, 36)","HF":"rgb(77, 194, 255)","TA":"rgb(77, 166, 255)","W":"rgb(33, 148, 214)","RE":"rgb(38, 125, 171)","OS":"rgb(38, 102, 150)","IR":"rgb(23, 84, 135)","PT":"rgb(208, 208, 224)","AU":"rgb(255, 209, 35)","HG":"rgb(184, 184, 208)","TL":"rgb(166, 84, 77)","PB":"rgb(87, 89, 97)","BI":"rgb(158, 79, 181)","PO":"rgb(171, 92, 0)","AT":"rgb(117, 79, 69)","RN":"rgb(66, 130, 150)","FR":"rgb(66, 0, 102)","RA":"rgb(0, 125, 0)","AC":"rgb(112, 171, 250)","TH":"rgb(0, 186, 255)","PA":"rgb(0, 161, 255)","U":"rgb(0, 143, 255)","NP":"rgb(0, 128, 255)","PU":"rgb(0, 107, 255)","AM":"rgb(84, 92, 242)","CM":"rgb(120, 92, 227)","BK":"rgb(138, 79, 227)","CF":"rgb(161, 54, 212)","ES":"rgb(179, 31, 212)","FM":"rgb(179, 31, 186)","MD":"rgb(179, 13, 166)","NO":"rgb(189, 13, 135)","LR":"rgb(199, 0, 102)","RF":"rgb(204, 0, 89)","DB":"rgb(209, 0, 79)","SG":"rgb(217, 0, 69)","BH":"rgb(224, 0, 56)","HS":"rgb(230, 0, 46)","MT":"rgb(235, 0, 38)","DS":"rgb(255, 255, 255)","RG":"rgb(255, 255, 255)","CN":"rgb(255, 255, 255)","UUT":"rgb(255, 255, 255)","FL":"rgb(255, 255, 255)","UUP":"rgb(255, 255, 255)","LV":"rgb(255, 255, 255)","UUH":"rgb(255, 255, 255)","D":"rgb(255, 255, 192)","T":"rgb(255, 255, 160)"},"selectorOpacity":1,"selectorDashArray":4,"selectorDashWidth":3,"mirrorLineWidth":0.65,"piPiRadius":3.75,"drawAreaPadding":15,"decimalPrecision":8,"svgElementOrder":["hydrophobicContactSelectors","cationPiStackingsSelectors","piStackingsSelectors","atomPairInteractionsSelectors","hydrophobicContacts","distances","interactions","cationPiStackings","piStackings","atomPairInteractions","distancesSelectors","interactionsSelectors","bondSelectors","atomSelectors","annotationSelectors","structureCirclesSelectors","bonds","atoms","annotations","structureCircles","bondDebugTexts","atomDebugTexts"],"penalties":{"coordinateOverlap":1000,"mainDrawingOverlap":50,"otherDrawingOverlap":10,"edgeMainDrawingOverlap":20,"edgeOtherDrawingOverlap":10,"smallestAngleWithoutPenalty":30,"smallestAllowedAngle":20,"thirtyDegreeAngleViolation":5,"smallAngleViolations":10,"heavyAngleViolations":100,"nonCyclicEdgeHits":50,"oneCyclicEdgeHits":10,"cyclicEdgeHits":10,"hiddenEdges":200,"allowedEdgeLengthDifference":0.3333333333333333,"edgeLengthViolations":10}},"diagram":{"scene":{"structures":[{"id":0,"structureName":"FAD_A_901","structureLabel":"FAD_A_901","structureType":"ligand","representation":1,"atoms":[{"id":6293,"label":"P","stereoCenter":false,"element":"P","charge":0,"hydrogenCount":0,"coordinates":{"x":-93.48076212316728,"y":-38.97114313502467},"aromatic":false,"additionalInformation":{"atomName":"PA","infileId":6293,"nglSelectionName":""}},{"id":6342,"label":"P","stereoCenter":false,"element":"P","charge":0,"hydrogenCount":0,"coordinates":{"x":-67.50000001065965,"y":-38.9711431456836},"aromatic":false,"additionalInformation":{"atomName":"P","infileId":6342,"nglSelectionName":""}},{"id":6295,"label":"O","stereoCenter":false,"element":"O","charge":-0.5,"hydrogenCount":0,"coordinates":{"x":-100.98076212672052,"y":-51.9615241897398},"aromatic":false,"additionalInformation":{"atomName":"O2A","infileId":6295,"nglSelectionName":""}},{"id":6344,"label":"O","stereoCenter":false,"element":"O","charge":-0.5,"hydrogenCount":0,"coordinates":{"x":-54.50961895440624,"y":-46.47114314657243},"aromatic":false,"additionalInformation":{"atomName":"O2P","infileId":6344,"nglSelectionName":""}},{"id":6294,"label":"O","stereoCenter":false,"element":"O","charge":-0.5,"hydrogenCount":0,"coordinates":{"x":-108.48076212316728,"y":-38.97114312887072},"aromatic":false,"additionalInformation":{"atomName":"O1A","infileId":6294,"nglSelectionName":""}},{"id":6343,"label":"O","stereoCenter":false,"element":"O","charge":-0.5,"hydrogenCount":0,"coordinates":{"x":-75.00000000355394,"y":-25.98076208481453},"aromatic":false,"additionalInformation":{"atomName":"O1P","infileId":6343,"nglSelectionName":""}},{"id":6317,"label":"O","stereoCenter":false,"element":"O","charge":0,"hydrogenCount":0,"coordinates":{"x":-37.499999976906636,"y":38.97114318568456},"aromatic":false,"additionalInformation":{"atomName":"O2","infileId":6317,"nglSelectionName":""}},{"id":6320,"label":"O","stereoCenter":false,"element":"O","charge":0,"hydrogenCount":0,"coordinates":{"x":7.500000040857273,"y":64.95190528280696},"aromatic":false,"additionalInformation":{"atomName":"O4","infileId":6320,"nglSelectionName":""}},{"id":6345,"label":"O","stereoCenter":false,"element":"O","charge":0,"hydrogenCount":0,"coordinates":{"x":-80.49038106999043,"y":-46.47114314124225},"aromatic":false,"additionalInformation":{"atomName":"O3P","infileId":6345,"nglSelectionName":""}},{"id":6296,"label":"O","stereoCenter":false,"element":"O","charge":0,"hydrogenCount":0,"coordinates":{"x":-93.4807621139368,"y":-23.97114313502467},"aromatic":false,"additionalInformation":{"atomName":"O5B","infileId":6296,"nglSelectionName":""}},{"id":6341,"label":"O","stereoCenter":false,"element":"O","charge":0,"hydrogenCount":0,"coordinates":{"x":-60.00000000710643,"y":-25.98076209096847},"aromatic":false,"additionalInformation":{"atomName":"O5'","infileId":6341,"nglSelectionName":""}},{"id":6299,"label":"O","stereoCenter":false,"element":"O","charge":0,"hydrogenCount":0,"coordinates":{"x":-118.60639806916681,"y":7.345635661554251},"aromatic":false,"additionalInformation":{"atomName":"O4B","infileId":6299,"nglSelectionName":""}},{"id":6303,"label":"O","stereoCenter":false,"element":"O","charge":0,"hydrogenCount":0,"coordinates":{"x":-90.15436435132838,"y":33.74673831241352},"aromatic":false,"additionalInformation":{"atomName":"O2B","infileId":6303,"nglSelectionName":""}},{"id":6339,"label":"O","stereoCenter":false,"element":"O","charge":0,"hydrogenCount":1,"coordinates":{"x":-44.9999999964475,"y":1.8461796535973463e-8},"aromatic":false,"additionalInformation":{"atomName":"O4'","infileId":6339,"nglSelectionName":""}},{"id":6301,"label":"O","stereoCenter":false,"element":"O","charge":0,"hydrogenCount":0,"coordinates":{"x":-80.07004048665898,"y":2.71038074154039},"aromatic":false,"additionalInformation":{"atomName":"O3B","infileId":6301,"nglSelectionName":""}},{"id":6337,"label":"O","stereoCenter":false,"element":"O","charge":0,"hydrogenCount":1,"coordinates":{"x":-15.000000005330186,"y":-25.980762106353712},"aromatic":false,"additionalInformation":{"atomName":"O3'","infileId":6337,"nglSelectionName":""}},{"id":6335,"label":"O","stereoCenter":false,"element":"O","charge":0,"hydrogenCount":1,"coordinates":{"x":-22.49999999289428,"y":12.990381067022996},"aromatic":false,"additionalInformation":{"atomName":"O2'","infileId":6335,"nglSelectionName":""}},{"id":6313,"label":"N","stereoCenter":false,"element":"N","charge":0,"hydrogenCount":0,"coordinates":{"x":-104.44948511705887,"y":54.11363570155196},"aromatic":true,"additionalInformation":{"atomName":"N3A","infileId":6313,"nglSelectionName":""}},{"id":6311,"label":"N","stereoCenter":false,"element":"N","charge":0,"hydrogenCount":0,"coordinates":{"x":-115.01681307967998,"y":77.84824291711628},"aromatic":true,"additionalInformation":{"atomName":"N1A","infileId":6311,"nglSelectionName":""}},{"id":6322,"label":"N","stereoCenter":false,"element":"N","charge":0,"hydrogenCount":0,"coordinates":{"x":22.500000024869614,"y":38.971143164145396},"aromatic":true,"additionalInformation":{"atomName":"N5","infileId":6322,"nglSelectionName":""}},{"id":6307,"label":"N","stereoCenter":false,"element":"N","charge":0,"hydrogenCount":0,"coordinates":{"x":-142.42317682952446,"y":48.012586076508924},"aromatic":true,"additionalInformation":{"atomName":"N7A","infileId":6307,"nglSelectionName":""}},{"id":6315,"label":"N","stereoCenter":false,"element":"N","charge":0,"hydrogenCount":0,"coordinates":{"x":-14.99999998401234,"y":25.980762118661573},"aromatic":true,"additionalInformation":{"atomName":"N1","infileId":6315,"nglSelectionName":""}},{"id":6305,"label":"N","stereoCenter":false,"element":"N","charge":0,"hydrogenCount":0,"coordinates":{"x":-122.78792192209377,"y":33.74673832326545},"aromatic":true,"additionalInformation":{"atomName":"N9A","infileId":6305,"nglSelectionName":""}},{"id":6331,"label":"N","stereoCenter":false,"element":"N","charge":0,"hydrogenCount":0,"coordinates":{"x":7.500000008881953,"y":12.990381051638579},"aromatic":true,"additionalInformation":{"atomName":"N10","infileId":6331,"nglSelectionName":""}},{"id":6318,"label":"N","stereoCenter":false,"element":"N","charge":0,"hydrogenCount":0,"coordinates":{"x":-14.99999996802468,"y":51.96152423116921},"aromatic":true,"additionalInformation":{"atomName":"N3","infileId":6318,"nglSelectionName":""}},{"id":6310,"label":"N","stereoCenter":false,"element":"N","charge":0,"hydrogenCount":0,"coordinates":{"x":-140.85524986027468,"y":80.56397207183416},"aromatic":false,"additionalInformation":{"atomName":"N6A","infileId":6310,"nglSelectionName":""}},{"id":6314,"label":"","stereoCenter":false,"element":"C","charge":0,"hydrogenCount":0,"coordinates":{"x":-118.15266699248932,"y":48.01258606655166},"aromatic":true,"additionalInformation":{"atomName":"C4A","infileId":6314,"nglSelectionName":""}},{"id":6309,"label":"","stereoCenter":false,"element":"C","charge":0,"hydrogenCount":0,"coordinates":{"x":-128.71999494899103,"y":71.74719328147282},"aromatic":true,"additionalInformation":{"atomName":"C6A","infileId":6309,"nglSelectionName":""}},{"id":6308,"label":"","stereoCenter":false,"element":"C","charge":0,"hydrogenCount":0,"coordinates":{"x":-130.28792190738972,"y":56.82936485193501},"aromatic":true,"additionalInformation":{"atomName":"C5A","infileId":6308,"nglSelectionName":""}},{"id":6323,"label":"","stereoCenter":false,"element":"C","charge":0,"hydrogenCount":0,"coordinates":{"x":30.000000023092653,"y":25.980762106352884},"aromatic":true,"additionalInformation":{"atomName":"C5X","infileId":6323,"nglSelectionName":""}},{"id":6330,"label":"","stereoCenter":false,"element":"C","charge":0,"hydrogenCount":0,"coordinates":{"x":22.500000019539446,"y":12.990381051637751},"aromatic":true,"additionalInformation":{"atomName":"C9A","infileId":6330,"nglSelectionName":""}},{"id":6325,"label":"","stereoCenter":false,"element":"C","charge":0,"hydrogenCount":0,"coordinates":{"x":52.5000000213157,"y":12.990381048559552},"aromatic":true,"additionalInformation":{"atomName":"C7","infileId":6325,"nglSelectionName":""}},{"id":6327,"label":"","stereoCenter":false,"element":"C","charge":0,"hydrogenCount":0,"coordinates":{"x":45.000000017762495,"y":-6.155582710221097e-9},"aromatic":true,"additionalInformation":{"atomName":"C8","infileId":6327,"nglSelectionName":""}},{"id":6312,"label":"","stereoCenter":false,"element":"C","charge":0,"hydrogenCount":0,"coordinates":{"x":-102.88155816477959,"y":69.03146413173295},"aromatic":true,"additionalInformation":{"atomName":"C2A","infileId":6312,"nglSelectionName":""}},{"id":6324,"label":"","stereoCenter":false,"element":"C","charge":0,"hydrogenCount":0,"coordinates":{"x":45.00000002309265,"y":25.98076210635206},"aromatic":true,"additionalInformation":{"atomName":"C6","infileId":6324,"nglSelectionName":""}},{"id":6329,"label":"","stereoCenter":false,"element":"C","charge":0,"hydrogenCount":0,"coordinates":{"x":30.000000017762495,"y":-1.6605101689892455e-12},"aromatic":true,"additionalInformation":{"atomName":"C9","infileId":6329,"nglSelectionName":""}},{"id":6316,"label":"","stereoCenter":false,"element":"C","charge":0,"hydrogenCount":0,"coordinates":{"x":-22.499999976906633,"y":38.97114317953063},"aromatic":true,"additionalInformation":{"atomName":"C2","infileId":6316,"nglSelectionName":""}},{"id":6319,"label":"","stereoCenter":false,"element":"C","charge":0,"hydrogenCount":0,"coordinates":{"x":3.1975320169408405e-8,"y":51.96152423116839},"aromatic":true,"additionalInformation":{"atomName":"C4","infileId":6319,"nglSelectionName":""}},{"id":6332,"label":"","stereoCenter":false,"element":"C","charge":0,"hydrogenCount":0,"coordinates":{"x":1.5987660084704203e-8,"y":25.98076211250764},"aromatic":true,"additionalInformation":{"atomName":"C10","infileId":6332,"nglSelectionName":""}},{"id":6321,"label":"","stereoCenter":false,"element":"C","charge":0,"hydrogenCount":0,"coordinates":{"x":7.500000024869613,"y":38.97114316414622},"aromatic":true,"additionalInformation":{"atomName":"C4X","infileId":6321,"nglSelectionName":""}},{"id":6306,"label":"","stereoCenter":false,"element":"C","charge":0,"hydrogenCount":0,"coordinates":{"x":-137.78792192209377,"y":33.74673832941938},"aromatic":true,"additionalInformation":{"atomName":"C8A","infileId":6306,"nglSelectionName":""}},{"id":6304,"label":"","stereoCenter":true,"element":"C","charge":0,"hydrogenCount":0,"coordinates":{"x":-113.9711431441787,"y":21.61148340293903},"aromatic":false,"additionalInformation":{"atomName":"C1B","infileId":6304,"nglSelectionName":""}},{"id":6298,"label":"","stereoCenter":true,"element":"C","charge":0,"hydrogenCount":0,"coordinates":{"x":-106.47114315788315,"y":-1.4711431288070798},"aromatic":false,"additionalInformation":{"atomName":"C4B","infileId":6298,"nglSelectionName":""}},{"id":6302,"label":"","stereoCenter":true,"element":"C","charge":0,"hydrogenCount":0,"coordinates":{"x":-98.9711431441787,"y":21.611483402938198},"aromatic":false,"additionalInformation":{"atomName":"C2B","infileId":6302,"nglSelectionName":""}},{"id":6338,"label":"","stereoCenter":true,"element":"C","charge":0,"hydrogenCount":0,"coordinates":{"x":-37.50000000355322,"y":-12.990381042407272},"aromatic":false,"additionalInformation":{"atomName":"C4'","infileId":6338,"nglSelectionName":""}},{"id":6300,"label":"","stereoCenter":true,"element":"C","charge":0,"hydrogenCount":0,"coordinates":{"x":-94.33588823089606,"y":7.345635657750069},"aromatic":false,"additionalInformation":{"atomName":"C3B","infileId":6300,"nglSelectionName":""}},{"id":6336,"label":"","stereoCenter":true,"element":"C","charge":0,"hydrogenCount":0,"coordinates":{"x":-22.500000003553215,"y":-12.990381048561199},"aromatic":false,"additionalInformation":{"atomName":"C3'","infileId":6336,"nglSelectionName":""}},{"id":6334,"label":"","stereoCenter":true,"element":"C","charge":0,"hydrogenCount":0,"coordinates":{"x":-15,"y":6.153928861390255e-9},"aromatic":false,"additionalInformation":{"atomName":"C2'","infileId":6334,"nglSelectionName":""}},{"id":6297,"label":"","stereoCenter":false,"element":"C","charge":0,"hydrogenCount":0,"coordinates":{"x":-106.47114316711365,"y":-16.47114312880708},"aromatic":false,"additionalInformation":{"atomName":"C5B","infileId":6297,"nglSelectionName":""}},{"id":6340,"label":"","stereoCenter":false,"element":"C","charge":0,"hydrogenCount":0,"coordinates":{"x":-45.00000000710643,"y":-25.980762097122398},"aromatic":false,"additionalInformation":{"atomName":"C5'","infileId":6340,"nglSelectionName":""}},{"id":6333,"label":"","stereoCenter":false,"element":"C","charge":0,"hydrogenCount":0,"coordinates":{"x":0,"y":0},"aromatic":false,"additionalInformation":{"atomName":"C1'","infileId":6333,"nglSelectionName":""}},{"id":6326,"label":"","stereoCenter":false,"element":"C","charge":0,"hydrogenCount":0,"coordinates":{"x":67.5000000213157,"y":12.990381048558726},"aromatic":false,"additionalInformation":{"atomName":"C7M","infileId":6326,"nglSelectionName":""}},{"id":6328,"label":"","stereoCenter":false,"element":"C","charge":0,"hydrogenCount":0,"coordinates":{"x":52.50000001598554,"y":-12.990381063948087},"aromatic":false,"additionalInformation":{"atomName":"C8M","infileId":6328,"nglSelectionName":""}},{"id":6380,"label":"H","stereoCenter":false,"element":"H","charge":0,"hydrogenCount":0,"coordinates":{"x":-94.7301515801689,"y":44.0241247134583},"aromatic":false,"additionalInformation":{"atomName":"H","infileId":6380,"nglSelectionName":""}},{"id":6382,"label":"H","stereoCenter":false,"element":"H","charge":0,"hydrogenCount":0,"coordinates":{"x":-71.70966119458282,"y":10.238100057018627},"aromatic":false,"additionalInformation":{"atomName":"H","infileId":6382,"nglSelectionName":""}},{"id":6385,"label":"H","stereoCenter":false,"element":"H","charge":0,"hydrogenCount":0,"coordinates":{"x":-20.62499996269541,"y":61.704310026821},"aromatic":false,"additionalInformation":{"atomName":"H","infileId":6385,"nglSelectionName":""}},{"id":6386,"label":"H","stereoCenter":false,"element":"H","charge":0,"hydrogenCount":0,"coordinates":{"x":-151.13263626038093,"y":75.98818484088571},"aromatic":false,"additionalInformation":{"atomName":"H","infileId":6386,"nglSelectionName":""}},{"id":6387,"label":"H","stereoCenter":false,"element":"H","charge":0,"hydrogenCount":0,"coordinates":{"x":-139.67930464147565,"y":91.75234339398753},"aromatic":false,"additionalInformation":{"atomName":"H","infileId":6387,"nglSelectionName":""}}],"bonds":[{"id":1,"from":6293,"to":6295,"type":"single","aromatic":true},{"id":2,"from":6293,"to":6294,"type":"single","aromatic":true},{"id":3,"from":6293,"to":6345,"type":"single","aromatic":false},{"id":4,"from":6293,"to":6296,"type":"single","aromatic":false},{"id":5,"from":6342,"to":6344,"type":"single","aromatic":true},{"id":6,"from":6342,"to":6343,"type":"single","aromatic":true},{"id":7,"from":6342,"to":6345,"type":"single","aromatic":false},{"id":8,"from":6342,"to":6341,"type":"single","aromatic":false},{"id":13,"from":6317,"to":6316,"type":"double","aromatic":false},{"id":14,"from":6320,"to":6319,"type":"double","aromatic":false},{"id":18,"from":6296,"to":6297,"type":"single","aromatic":false},{"id":20,"from":6341,"to":6340,"type":"single","aromatic":false},{"id":21,"from":6299,"to":6304,"type":"single","aromatic":false},{"id":22,"from":6299,"to":6298,"type":"single","aromatic":false},{"id":23,"from":6303,"to":6302,"type":"stereoFrontReverse","aromatic":false},{"id":24,"from":6303,"to":6380,"type":"single","aromatic":false},{"id":25,"from":6339,"to":6338,"type":"stereoBackReverse","aromatic":false},{"id":27,"from":6301,"to":6300,"type":"stereoFrontReverse","aromatic":false},{"id":28,"from":6301,"to":6382,"type":"single","aromatic":false},{"id":29,"from":6337,"to":6336,"type":"stereoFrontReverse","aromatic":false},{"id":31,"from":6335,"to":6334,"type":"stereoBackReverse","aromatic":false},{"id":33,"from":6313,"to":6314,"type":"single","aromatic":true},{"id":34,"from":6313,"to":6312,"type":"single","aromatic":true},{"id":35,"from":6311,"to":6309,"type":"single","aromatic":true},{"id":36,"from":6311,"to":6312,"type":"single","aromatic":true},{"id":37,"from":6322,"to":6323,"type":"single","aromatic":true},{"id":38,"from":6322,"to":6321,"type":"single","aromatic":true},{"id":39,"from":6307,"to":6308,"type":"single","aromatic":true},{"id":40,"from":6307,"to":6306,"type":"single","aromatic":true},{"id":41,"from":6315,"to":6316,"type":"single","aromatic":true},{"id":42,"from":6315,"to":6332,"type":"single","aromatic":true},{"id":43,"from":6305,"to":6314,"type":"single","aromatic":true},{"id":44,"from":6305,"to":6306,"type":"single","aromatic":true},{"id":45,"from":6305,"to":6304,"type":"stereoBackReverse","aromatic":false},{"id":46,"from":6331,"to":6330,"type":"single","aromatic":true},{"id":47,"from":6331,"to":6332,"type":"single","aromatic":true},{"id":48,"from":6331,"to":6333,"type":"single","aromatic":false},{"id":49,"from":6318,"to":6316,"type":"single","aromatic":true},{"id":50,"from":6318,"to":6319,"type":"single","aromatic":true},{"id":51,"from":6318,"to":6385,"type":"single","aromatic":false},{"id":52,"from":6310,"to":6309,"type":"single","aromatic":false},{"id":53,"from":6310,"to":6386,"type":"single","aromatic":false},{"id":54,"from":6310,"to":6387,"type":"single","aromatic":false},{"id":57,"from":6314,"to":6308,"type":"single","aromatic":true},{"id":60,"from":6309,"to":6308,"type":"single","aromatic":true},{"id":65,"from":6323,"to":6330,"type":"single","aromatic":true},{"id":66,"from":6323,"to":6324,"type":"single","aromatic":true},{"id":69,"from":6330,"to":6329,"type":"single","aromatic":true},{"id":70,"from":6325,"to":6327,"type":"single","aromatic":true},{"id":71,"from":6325,"to":6324,"type":"single","aromatic":true},{"id":72,"from":6325,"to":6326,"type":"single","aromatic":false},{"id":74,"from":6327,"to":6329,"type":"single","aromatic":true},{"id":75,"from":6327,"to":6328,"type":"single","aromatic":false},{"id":90,"from":6319,"to":6321,"type":"single","aromatic":true},{"id":93,"from":6332,"to":6321,"type":"single","aromatic":true},{"id":102,"from":6304,"to":6302,"type":"single","aromatic":false},{"id":105,"from":6298,"to":6300,"type":"single","aromatic":false},{"id":106,"from":6298,"to":6297,"type":"stereoBack","aromatic":false},{"id":110,"from":6302,"to":6300,"type":"single","aromatic":false},{"id":113,"from":6338,"to":6336,"type":"single","aromatic":false},{"id":114,"from":6338,"to":6340,"type":"single","aromatic":false},{"id":122,"from":6336,"to":6334,"type":"single","aromatic":false},{"id":126,"from":6334,"to":6333,"type":"single","aromatic":false}],"rings":[{"id":0,"atoms":[6299,6298,6300,6302,6304]},{"id":1,"atoms":[6313,6314,6308,6309,6311,6312]},{"id":2,"atoms":[6305,6314,6308,6307,6306]},{"id":3,"atoms":[6331,6330,6323,6322,6321,6332]},{"id":4,"atoms":[6319,6321,6332,6315,6316,6318]},{"id":5,"atoms":[6323,6330,6329,6327,6325,6324]}],"selectedAtoms":[],"selectedEdges":[]},{"id":119,"structureName":"Ser289A","structureLabel":"Ser289A","structureType":"residue","representation":1,"atoms":[{"id":944,"label":"","stereoCenter":false,"element":"C","charge":0,"hydrogenCount":0,"coordinates":{"x":-55.430899469883705,"y":58.81650608777291},"aromatic":false,"additionalInformation":{"atomName":"C","infileId":944,"nglSelectionName":""}},{"id":945,"label":"O","stereoCenter":false,"element":"O","charge":0,"hydrogenCount":0,"coordinates":{"x":-43.463962263567275,"y":67.86042147495705},"aromatic":false,"additionalInformation":{"atomName":"O","infileId":945,"nglSelectionName":""}},{"id":943,"label":"","stereoCenter":false,"element":"C","charge":0,"hydrogenCount":0,"coordinates":{"x":-53.58210760213427,"y":43.93087676751204},"aromatic":false,"additionalInformation":{"atomName":"CA","infileId":943,"nglSelectionName":""}},{"id":942,"label":"N","stereoCenter":false,"element":"N","charge":0,"hydrogenCount":0,"coordinates":{"x":-65.5490448047408,"y":34.886961375418984},"aromatic":false,"additionalInformation":{"atomName":"N","infileId":942,"nglSelectionName":""}},{"id":946,"label":"","stereoCenter":false,"element":"C","charge":0,"hydrogenCount":0,"coordinates":{"x":-39.766378524796394,"y":38.089162833051795},"aromatic":false,"additionalInformation":{"atomName":"CB","infileId":946,"nglSelectionName":""}},{"id":947,"label":"O","stereoCenter":false,"element":"O","charge":0,"hydrogenCount":0,"coordinates":{"x":-37.91758665704697,"y":23.20353351279095},"aromatic":false,"additionalInformation":{"atomName":"OG","infileId":947,"nglSelectionName":""}},{"id":6412,"label":"H","stereoCenter":false,"element":"H","charge":0,"hydrogenCount":0,"coordinates":{"x":-64.16245090392873,"y":23.72273938522334},"aromatic":false,"additionalInformation":{"atomName":"H","infileId":6412,"nglSelectionName":""}},{"id":6415,"label":"H","stereoCenter":false,"element":"H","charge":0,"hydrogenCount":0,"coordinates":{"x":-46.89278955900187,"y":16.420596968721156},"aromatic":false,"additionalInformation":{"atomName":"H","infileId":6415,"nglSelectionName":""}},{"id":937,"label":"R","stereoCenter":false,"element":"R","charge":0,"hydrogenCount":0,"coordinates":{"x":-79.364773884475,"y":40.72867530421192},"additionalInformation":{"atomName":"R","nglSelectionName":""}},{"id":948,"label":"R","stereoCenter":false,"element":"R","charge":0,"hydrogenCount":0,"coordinates":{"x":-69.24662854722156,"y":64.65822002223314},"additionalInformation":{"atomName":"R","nglSelectionName":""}}],"bonds":[{"id":1,"from":944,"to":945,"type":"double","aromatic":false},{"id":2,"from":944,"to":943,"type":"single","aromatic":false},{"id":3,"from":944,"to":948,"type":"single","aromatic":false},{"id":6,"from":943,"to":942,"type":"single","aromatic":false},{"id":7,"from":943,"to":946,"type":"single","aromatic":false},{"id":10,"from":942,"to":6412,"type":"single","aromatic":false},{"id":11,"from":942,"to":937,"type":"single","aromatic":false},{"id":13,"from":946,"to":947,"type":"single","aromatic":false},{"id":17,"from":947,"to":6415,"type":"single","aromatic":false}],"rings":[],"selectedAtoms":[],"selectedEdges":[]},{"id":138,"structureName":"Glu308A","structureLabel":"Glu308A","structureType":"residue","representation":1,"atoms":[{"id":1080,"label":"Glu308A","stereoCenter":false,"element":"R","charge":0,"hydrogenCount":0,"coordinates":{"x":-85.50634762136531,"y":114.93808951195882},"additionalInformation":{"atomName":"CA","nglSelectionName":""}},{"id":1083,"label":"","stereoCenter":false,"element":"C","charge":0,"hydrogenCount":0,"coordinates":{"x":-77.49551796369565,"y":102.25634673636736},"aromatic":false,"additionalInformation":{"atomName":"CB","infileId":1083,"nglSelectionName":""}},{"id":1084,"label":"","stereoCenter":false,"element":"C","charge":0,"hydrogenCount":0,"coordinates":{"x":-84.47281453370462,"y":88.97789335486969},"aromatic":false,"additionalInformation":{"atomName":"CG","infileId":1084,"nglSelectionName":""}},{"id":1085,"label":"","stereoCenter":false,"element":"C","charge":0,"hydrogenCount":0,"coordinates":{"x":-76.46198487603495,"y":76.2961505792782},"aromatic":false,"additionalInformation":{"atomName":"CD","infileId":1085,"nglSelectionName":""}},{"id":1086,"label":"O","stereoCenter":false,"element":"O","charge":-0.5,"hydrogenCount":0,"coordinates":{"x":-61.47385863935972,"y":76.8928611824636},"aromatic":false,"additionalInformation":{"atomName":"OE1","infileId":1086,"nglSelectionName":""}},{"id":1087,"label":"O","stereoCenter":false,"element":"O","charge":-0.5,"hydrogenCount":0,"coordinates":{"x":-83.43928144604392,"y":63.017697197780535},"aromatic":false,"additionalInformation":{"atomName":"OE2","infileId":1087,"nglSelectionName":""}}],"bonds":[{"id":7,"from":1080,"to":1083,"type":"single","aromatic":false},{"id":13,"from":1083,"to":1084,"type":"single","aromatic":false},{"id":17,"from":1084,"to":1085,"type":"single","aromatic":false},{"id":21,"from":1085,"to":1086,"type":"single","aromatic":true},{"id":22,"from":1085,"to":1087,"type":"single","aromatic":true}],"rings":[],"selectedAtoms":[],"selectedEdges":[]},{"id":146,"structureName":"Arg316A","structureLabel":"Arg316A","structureType":"residue","representation":1,"atoms":[{"id":1140,"label":"","stereoCenter":false,"element":"C","charge":0,"hydrogenCount":0,"coordinates":{"x":-201.4558890373051,"y":-68.92077530953858},"aromatic":false,"additionalInformation":{"atomName":"C","infileId":1140,"nglSelectionName":""}},{"id":1141,"label":"O","stereoCenter":false,"element":"O","charge":0,"hydrogenCount":0,"coordinates":{"x":-208.88339882309762,"y":-55.88881082286369},"aromatic":false,"additionalInformation":{"atomName":"O","infileId":1141,"nglSelectionName":""}},{"id":1139,"label":"","stereoCenter":false,"element":"C","charge":0,"hydrogenCount":0,"coordinates":{"x":-186.45612183775455,"y":-69.0043453956242},"aromatic":false,"additionalInformation":{"atomName":"CA","infileId":1139,"nglSelectionName":""}},{"id":1138,"label":"N","stereoCenter":false,"element":"N","charge":0,"hydrogenCount":0,"coordinates":{"x":-179.02861205730767,"y":-82.03630988534582},"aromatic":false,"additionalInformation":{"atomName":"N","infileId":1138,"nglSelectionName":""}},{"id":1142,"label":"","stereoCenter":false,"element":"C","charge":0,"hydrogenCount":0,"coordinates":{"x":-178.88386442220323,"y":-56.05595099196832},"aromatic":false,"additionalInformation":{"atomName":"CB","infileId":1142,"nglSelectionName":""}},{"id":1143,"label":"","stereoCenter":false,"element":"C","charge":0,"hydrogenCount":0,"coordinates":{"x":-163.8840972226527,"y":-56.139521078053946},"aromatic":false,"additionalInformation":{"atomName":"CG","infileId":1143,"nglSelectionName":""}},{"id":1144,"label":"","stereoCenter":false,"element":"C","charge":0,"hydrogenCount":0,"coordinates":{"x":-156.456587442206,"y":-69.17148556777565},"aromatic":false,"additionalInformation":{"atomName":"CD","infileId":1144,"nglSelectionName":""}},{"id":1145,"label":"N","stereoCenter":false,"element":"N","charge":0.33,"hydrogenCount":0,"coordinates":{"x":-141.4568202426555,"y":-69.25505565386126},"aromatic":false,"additionalInformation":{"atomName":"NE","infileId":1145,"nglSelectionName":""}},{"id":1146,"label":"","stereoCenter":false,"element":"C","charge":0,"hydrogenCount":0,"coordinates":{"x":-134.0293104622087,"y":-82.28702014358294},"aromatic":false,"additionalInformation":{"atomName":"CZ","infileId":1146,"nglSelectionName":""}},{"id":1147,"label":"N","stereoCenter":false,"element":"N","charge":0.33,"hydrogenCount":2,"coordinates":{"x":-141.6015678830715,"y":-95.2354145441327},"aromatic":false,"additionalInformation":{"atomName":"NH1","infileId":1147,"nglSelectionName":""}},{"id":1148,"label":"N","stereoCenter":false,"element":"N","charge":0.33,"hydrogenCount":0,"coordinates":{"x":-119.02954326265822,"y":-82.37059022966854},"aromatic":false,"additionalInformation":{"atomName":"NH2","infileId":1148,"nglSelectionName":""}},{"id":6423,"label":"H","stereoCenter":false,"element":"H","charge":0,"hydrogenCount":0,"coordinates":{"x":-167.77878665764476,"y":-82.09898744990981},"aromatic":false,"additionalInformation":{"atomName":"H","infileId":6423,"nglSelectionName":""}},{"id":6430,"label":"H","stereoCenter":false,"element":"H","charge":0,"hydrogenCount":0,"coordinates":{"x":-135.7776271809918,"y":-59.54375985111948},"aromatic":false,"additionalInformation":{"atomName":"H","infileId":6430,"nglSelectionName":""}},{"id":6433,"label":"H","stereoCenter":false,"element":"H","charge":0,"hydrogenCount":0,"coordinates":{"x":-113.45891092732316,"y":-92.14456359695981},"aromatic":false,"additionalInformation":{"atomName":"H","infileId":6433,"nglSelectionName":""}},{"id":6434,"label":"H","stereoCenter":false,"element":"H","charge":0,"hydrogenCount":0,"coordinates":{"x":-113.35035020099482,"y":-72.65929442692656},"aromatic":false,"additionalInformation":{"atomName":"H","infileId":6434,"nglSelectionName":""}},{"id":1136,"label":"R","stereoCenter":false,"element":"R","charge":0,"hydrogenCount":0,"coordinates":{"x":-186.60086947817024,"y":-94.98470428589563},"additionalInformation":{"atomName":"R","nglSelectionName":""}},{"id":1149,"label":"R","stereoCenter":false,"element":"R","charge":0,"hydrogenCount":0,"coordinates":{"x":-209.0281464528564,"y":-81.86916971319448},"additionalInformation":{"atomName":"R","nglSelectionName":""}}],"bonds":[{"id":1,"from":1140,"to":1141,"type":"double","aromatic":false},{"id":2,"from":1140,"to":1139,"type":"single","aromatic":false},{"id":3,"from":1140,"to":1149,"type":"single","aromatic":false},{"id":6,"from":1139,"to":1138,"type":"single","aromatic":false},{"id":7,"from":1139,"to":1142,"type":"single","aromatic":false},{"id":10,"from":1138,"to":6423,"type":"single","aromatic":false},{"id":11,"from":1138,"to":1136,"type":"single","aromatic":false},{"id":13,"from":1142,"to":1143,"type":"single","aromatic":false},{"id":17,"from":1143,"to":1144,"type":"single","aromatic":false},{"id":21,"from":1144,"to":1145,"type":"single","aromatic":false},{"id":25,"from":1145,"to":1146,"type":"single","aromatic":true},{"id":26,"from":1145,"to":6430,"type":"single","aromatic":false},{"id":28,"from":1146,"to":1147,"type":"single","aromatic":true},{"id":29,"from":1146,"to":1148,"type":"single","aromatic":true},{"id":34,"from":1148,"to":6433,"type":"single","aromatic":false},{"id":35,"from":1148,"to":6434,"type":"single","aromatic":false}],"rings":[],"selectedAtoms":[],"selectedEdges":[]},{"id":163,"structureName":"Val333A","structureLabel":"Val333A","structureType":"residue","representation":1,"atoms":[{"id":1270,"label":"","stereoCenter":false,"element":"C","charge":0,"hydrogenCount":0,"coordinates":{"x":17.139282833252516,"y":114.60855332527714},"aromatic":false,"additionalInformation":{"atomName":"C","infileId":1270,"nglSelectionName":""}},{"id":1271,"label":"O","stereoCenter":false,"element":"O","charge":0,"hydrogenCount":0,"coordinates":{"x":8.424448341879916,"y":102.39988179486417},"aromatic":false,"additionalInformation":{"atomName":"O","infileId":1271,"nglSelectionName":""}},{"id":1269,"label":"","stereoCenter":false,"element":"C","charge":0,"hydrogenCount":0,"coordinates":{"x":32.06971976994708,"y":113.16562102301202},"aromatic":false,"additionalInformation":{"atomName":"CA","infileId":1269,"nglSelectionName":""}},{"id":1268,"label":"N","stereoCenter":false,"element":"N","charge":0,"hydrogenCount":1,"coordinates":{"x":40.78455426632775,"y":125.37429254985008},"aromatic":false,"additionalInformation":{"atomName":"N","infileId":1268,"nglSelectionName":""}},{"id":1272,"label":"Val333A","stereoCenter":false,"element":"R","charge":0,"hydrogenCount":0,"coordinates":{"x":38.28532221792491,"y":99.51401719934992},"additionalInformation":{"atomName":"CB","nglSelectionName":""}},{"id":1262,"label":"R","stereoCenter":false,"element":"R","charge":0,"hydrogenCount":0,"coordinates":{"x":34.5689518239499,"y":139.02589637606187},"additionalInformation":{"atomName":"R","nglSelectionName":""}},{"id":1275,"label":"R","stereoCenter":false,"element":"R","charge":0,"hydrogenCount":0,"coordinates":{"x":10.923680385274693,"y":128.26015714893921},"additionalInformation":{"atomName":"R","nglSelectionName":""}}],"bonds":[{"id":1,"from":1270,"to":1271,"type":"double","aromatic":false},{"id":2,"from":1270,"to":1269,"type":"single","aromatic":false},{"id":3,"from":1270,"to":1275,"type":"single","aromatic":false},{"id":6,"from":1269,"to":1268,"type":"single","aromatic":false},{"id":7,"from":1269,"to":1272,"type":"single","aromatic":false},{"id":11,"from":1268,"to":1262,"type":"single","aromatic":false}],"rings":[],"selectedAtoms":[],"selectedEdges":[]},{"id":420,"structureName":"Val590A","structureLabel":"Val590A","structureType":"residue","representation":1,"atoms":[{"id":3331,"label":"","stereoCenter":false,"element":"C","charge":0,"hydrogenCount":0,"coordinates":{"x":-131.38973464126704,"y":149.12121107137528},"aromatic":false,"additionalInformation":{"atomName":"C","infileId":3331,"nglSelectionName":""}},{"id":3332,"label":"O","stereoCenter":false,"element":"O","charge":0,"hydrogenCount":0,"coordinates":{"x":-133.48587139295506,"y":134.26839279610437},"aromatic":false,"additionalInformation":{"atomName":"O","infileId":3332,"nglSelectionName":""}},{"id":3330,"label":"","stereoCenter":false,"element":"C","charge":0,"hydrogenCount":0,"coordinates":{"x":-117.4787483227791,"y":154.732312536047},"aromatic":false,"additionalInformation":{"atomName":"CA","infileId":3330,"nglSelectionName":""}},{"id":3329,"label":"N","stereoCenter":false,"element":"N","charge":0,"hydrogenCount":0,"coordinates":{"x":-105.66389875318102,"y":145.490595723259},"aromatic":false,"additionalInformation":{"atomName":"N","infileId":3329,"nglSelectionName":""}},{"id":3333,"label":"Val590A","stereoCenter":false,"element":"R","charge":0,"hydrogenCount":0,"coordinates":{"x":-115.3826115771838,"y":169.5851308121778},"additionalInformation":{"atomName":"CB","nglSelectionName":""}},{"id":6445,"label":"H","stereoCenter":false,"element":"H","charge":0,"hydrogenCount":0,"coordinates":{"x":-107.23600131694704,"y":134.3509820168058},"aromatic":false,"additionalInformation":{"atomName":"H","infileId":6445,"nglSelectionName":""}},{"id":3326,"label":"R","stereoCenter":false,"element":"R","charge":0,"hydrogenCount":0,"coordinates":{"x":-91.75291243469306,"y":151.1016971879307},"additionalInformation":{"atomName":"R","nglSelectionName":""}},{"id":3336,"label":"R","stereoCenter":false,"element":"R","charge":0,"hydrogenCount":0,"coordinates":{"x":-143.2045842108651,"y":158.36292788416327},"additionalInformation":{"atomName":"R","nglSelectionName":""}}],"bonds":[{"id":1,"from":3331,"to":3332,"type":"double","aromatic":false},{"id":2,"from":3331,"to":3330,"type":"single","aromatic":false},{"id":3,"from":3331,"to":3336,"type":"single","aromatic":false},{"id":6,"from":3330,"to":3329,"type":"single","aromatic":false},{"id":7,"from":3330,"to":3333,"type":"single","aromatic":false},{"id":10,"from":3329,"to":6445,"type":"single","aromatic":false},{"id":11,"from":3329,"to":3326,"type":"single","aromatic":false}],"rings":[],"selectedAtoms":[],"selectedEdges":[]},{"id":631,"structureName":"Glu801A","structureLabel":"Glu801A","structureType":"residue","representation":1,"atoms":[{"id":4940,"label":"","stereoCenter":false,"element":"C","charge":0,"hydrogenCount":0,"coordinates":{"x":24.515199137802828,"y":-77.09614315020322},"aromatic":false,"additionalInformation":{"atomName":"C","infileId":4940,"nglSelectionName":""}},{"id":4941,"label":"O","stereoCenter":false,"element":"O","charge":0,"hydrogenCount":0,"coordinates":{"x":37.505580190980496,"y":-69.59614314398705},"aromatic":false,"additionalInformation":{"atomName":"O","infileId":4941,"nglSelectionName":""}},{"id":4939,"label":"","stereoCenter":false,"element":"C","charge":0,"hydrogenCount":0,"coordinates":{"x":11.524818081549405,"y":-69.5961431493144},"aromatic":false,"additionalInformation":{"atomName":"CA","infileId":4939,"nglSelectionName":""}},{"id":4938,"label":"N","stereoCenter":false,"element":"N","charge":0,"hydrogenCount":0,"coordinates":{"x":-1.465562974704815,"y":-77.09614315020184},"aromatic":false,"additionalInformation":{"atomName":"N","infileId":4938,"nglSelectionName":""}},{"id":4942,"label":"Glu801A","stereoCenter":false,"element":"R","charge":0,"hydrogenCount":0,"coordinates":{"x":11.52481807232055,"y":-54.59614314931439},"additionalInformation":{"atomName":"CB","nglSelectionName":""}},{"id":6454,"label":"H","stereoCenter":false,"element":"H","charge":0,"hydrogenCount":0,"coordinates":{"x":-11.208348766894876,"y":-71.47114314953521},"aromatic":false,"additionalInformation":{"atomName":"H","infileId":6454,"nglSelectionName":""}},{"id":4936,"label":"R","stereoCenter":false,"element":"R","charge":0,"hydrogenCount":0,"coordinates":{"x":-1.4655629716290708,"y":-92.09614315020183},"additionalInformation":{"atomName":"R","nglSelectionName":""}},{"id":4947,"label":"R","stereoCenter":false,"element":"R","charge":0,"hydrogenCount":0,"coordinates":{"x":24.515199147031687,"y":-92.0961431502032},"additionalInformation":{"atomName":"R","nglSelectionName":""}}],"bonds":[{"id":1,"from":4940,"to":4941,"type":"double","aromatic":false},{"id":2,"from":4940,"to":4939,"type":"single","aromatic":false},{"id":3,"from":4940,"to":4947,"type":"single","aromatic":false},{"id":6,"from":4939,"to":4938,"type":"single","aromatic":false},{"id":7,"from":4939,"to":4942,"type":"single","aromatic":false},{"id":10,"from":4938,"to":6454,"type":"single","aromatic":false},{"id":11,"from":4938,"to":4936,"type":"single","aromatic":false}],"rings":[],"selectedAtoms":[],"selectedEdges":[]},{"id":641,"structureName":"Val811A","structureLabel":"Val811A","structureType":"residue","representation":1,"atoms":[{"id":5024,"label":"","stereoCenter":false,"element":"C","charge":0,"hydrogenCount":0,"coordinates":{"x":-35.27658723753264,"y":123.69344801457547},"aromatic":false,"additionalInformation":{"atomName":"C","infileId":5024,"nglSelectionName":""}},{"id":5025,"label":"O","stereoCenter":false,"element":"O","charge":0,"hydrogenCount":0,"coordinates":{"x":-46.713202570553484,"y":133.39931375259764},"aromatic":false,"additionalInformation":{"atomName":"O","infileId":5025,"nglSelectionName":""}},{"id":5023,"label":"","stereoCenter":false,"element":"C","charge":0,"hydrogenCount":0,"coordinates":{"x":-37.96380587394182,"y":108.93611573532746},"aromatic":false,"additionalInformation":{"atomName":"CA","infileId":5023,"nglSelectionName":""}},{"id":5022,"label":"N","stereoCenter":false,"element":"N","charge":0,"hydrogenCount":0,"coordinates":{"x":-26.527190544902393,"y":99.23024999261392},"aromatic":false,"additionalInformation":{"atomName":"N","infileId":5022,"nglSelectionName":""}},{"id":5026,"label":"Val811A","stereoCenter":false,"element":"R","charge":0,"hydrogenCount":0,"coordinates":{"x":-52.087639834609725,"y":103.88464919070063},"additionalInformation":{"atomName":"CB","nglSelectionName":""}},{"id":6460,"label":"H","stereoCenter":false,"element":"H","charge":0,"hydrogenCount":0,"coordinates":{"x":-28.542604522209295,"y":88.16225078317792},"aromatic":false,"additionalInformation":{"atomName":"H","infileId":6460,"nglSelectionName":""}},{"id":5017,"label":"R","stereoCenter":false,"element":"R","charge":0,"hydrogenCount":0,"coordinates":{"x":-12.403356582162338,"y":104.28171653144705},"additionalInformation":{"atomName":"R","nglSelectionName":""}},{"id":5029,"label":"R","stereoCenter":false,"element":"R","charge":0,"hydrogenCount":0,"coordinates":{"x":-21.152753276864736,"y":128.7449145592023},"additionalInformation":{"atomName":"R","nglSelectionName":""}}],"bonds":[{"id":1,"from":5024,"to":5025,"type":"double","aromatic":false},{"id":2,"from":5024,"to":5023,"type":"single","aromatic":false},{"id":3,"from":5024,"to":5029,"type":"single","aromatic":false},{"id":6,"from":5023,"to":5022,"type":"single","aromatic":false},{"id":7,"from":5023,"to":5026,"type":"single","aromatic":false},{"id":10,"from":5022,"to":6460,"type":"single","aromatic":false},{"id":11,"from":5022,"to":5017,"type":"single","aromatic":false}],"rings":[],"selectedAtoms":[],"selectedEdges":[]}],"atomPairInteractions":[{"id":0,"fromStructure":0,"toStructure":641,"from":6317,"to":6460},{"id":1,"fromStructure":0,"toStructure":631,"from":6344,"to":6454},{"id":2,"fromStructure":0,"toStructure":420,"from":6387,"to":3332},{"id":3,"fromStructure":0,"toStructure":420,"from":6311,"to":6445},{"id":4,"fromStructure":0,"toStructure":163,"from":6385,"to":1271},{"id":5,"fromStructure":0,"toStructure":146,"from":6295,"to":6423},{"id":6,"fromStructure":0,"toStructure":146,"from":6294,"to":6430},{"id":7,"fromStructure":0,"toStructure":146,"from":6345,"to":6434},{"id":8,"fromStructure":0,"toStructure":146,"from":6294,"to":1145},{"id":9,"fromStructure":0,"toStructure":146,"from":6344,"to":1148},{"id":10,"fromStructure":0,"toStructure":146,"from":6294,"to":1148},{"id":11,"fromStructure":0,"toStructure":138,"from":6382,"to":1086},{"id":12,"fromStructure":0,"toStructure":138,"from":6380,"to":1087},{"id":13,"fromStructure":0,"toStructure":138,"from":6382,"to":1087},{"id":14,"fromStructure":0,"toStructure":119,"from":6343,"to":6412},{"id":15,"fromStructure":0,"toStructure":119,"from":6343,"to":6415}],"piStackings":[],"cationPiStackings":[],"hydrophobicContacts":[{"id":0,"belongsTo":0,"controlPoints":[{"x":1.5981000490766273,"y":-27.047453712381795,"atomLinks":[6337]},{"x":2.2293191343563645,"y":-25.496067466352955,"atomLinks":[6337]},{"x":8.153200619824958,"y":-12.028438500429106,"atomLinks":[6333]},{"x":16.319044476507237,"y":-8.788972536460651,"atomLinks":[6329]},{"x":27.34450300594604,"y":-15.547332659841633,"atomLinks":[6329]},{"x":41.200370327854685,"y":-26.651408638413628,"atomLinks":[6328]},{"x":58.23958657878886,"y":-26.45834784917129,"atomLinks":[6328]},{"x":75.74519585161107,"y":-5.913844007321538,"atomLinks":[6326]},{"x":81.67233169089025,"y":18.971780567054925,"atomLinks":[6326]},{"x":69.02337661592048,"y":33.31545938477281,"atomLinks":[6326]},{"x":50.921511889489324,"y":39.35577317854994,"atomLinks":[6324]},{"x":41.223896824234494,"y":42.046997418326306,"atomLinks":[6324]}]},{"id":1,"belongsTo":0,"controlPoints":[{"x":-88.48925839462129,"y":68.6043664242433,"atomLinks":[6312]},{"x":-88.52722761829693,"y":69.49641166177379,"atomLinks":[6312]},{"x":-89.4563428337429,"y":75.68112994970085,"atomLinks":[6312]},{"x":-94.03425802734003,"y":80.69695301827052,"atomLinks":[6312]}]},{"id":2,"belongsTo":0,"controlPoints":[{"x":-154.28756153997887,"y":34.896621691551076,"atomLinks":[6306]},{"x":-154.12677716214944,"y":34.21135120876512,"atomLinks":[6306]},{"x":-150.5208165148672,"y":25.85466034801522,"atomLinks":[6306]},{"x":-143.30616489495716,"y":15.211418992949586,"atomLinks":[6306]}]}],"annotations":[{"id":0,"color":"rgb(1, 154, 77)","label":"Thr810A","isStructureLabel":false,"additionalInformation":{"chain":"A","id":"810","name":"Thr"},"belongsTo":{"type":"structureSpline","id":0,"atomLinks":[6329]},"coordinates":{"x":16.456008874458927,"y":-27.37017084185822}},{"id":1,"color":"rgb(1, 154, 77)","label":"Tyr761A","isStructureLabel":false,"additionalInformation":{"chain":"A","id":"761","name":"Tyr"},"belongsTo":{"type":"structureSpline","id":0,"atomLinks":[6337]},"coordinates":{"x":7.4560088744589414,"y":-40.870170841858226}},{"id":2,"color":"rgb(1, 154, 77)","label":"Trp756A","isStructureLabel":false,"additionalInformation":{"chain":"A","id":"756","name":"Trp"},"belongsTo":{"type":"structureSpline","id":0,"atomLinks":[6306]},"coordinates":{"x":-168.04399112554103,"y":26.629829158141767}},{"id":3,"color":"rgb(1, 154, 77)","label":"Leu625A","isStructureLabel":false,"additionalInformation":{"chain":"A","id":"625","name":"Leu"},"belongsTo":{"type":"structureSpline","id":0,"atomLinks":[6306]},"coordinates":{"x":-163.54399112554105,"y":17.629829158141767}},{"id":4,"color":"rgb(1, 154, 77)","label":"Ala331A","isStructureLabel":false,"additionalInformation":{"chain":"A","id":"331","name":"Ala"},"belongsTo":{"type":"structureSpline","id":0,"atomLinks":[6337]},"coordinates":{"x":-19.54399112554105,"y":-45.370170841858226}},{"id":5,"color":"rgb(1, 154, 77)","label":"Ala309A","isStructureLabel":false,"additionalInformation":{"chain":"A","id":"309","name":"Ala"},"belongsTo":{"type":"structureSpline","id":0,"atomLinks":[6307]},"coordinates":{"x":-172.54399112554103,"y":40.12982915814177}},{"id":6,"color":"rgb(34, 34, 34)","label":"Ser289A","isStructureLabel":true,"belongsTo":{"type":"structure","id":119,"atomLinks":[945]},"coordinates":{"x":-45.49763335927424,"y":84.2346140313699}},{"id":7,"color":"rgb(34, 34, 34)","label":"Arg316A","isStructureLabel":true,"belongsTo":{"type":"structure","id":146,"atomLinks":[1149]},"coordinates":{"x":-206.14399112554105,"y":-102.67017084185822}}]}}}
