# Supplementary material for: PoseEdit: enhanced ligand binding mode communication by interactive 2D diagrams
Source: J Comput Aided Mol Des. 2023 Jul 29;37(10):491–503. doi: 10.1007/s10822-023-00522-4 (PMC10440272; doi:10.1007/s10822-023-00522-4)
Supplement: Supplementary file 3 — Supplementary file3 (JSON 50 KB) [file 10822_2023_522_MOESM3_ESM.json]

{"opts":{"textSize":5.5,"chargeFontSize":3.3,"chargeOffset":1.65,"hoverAfterDeselection":false,"historyCanClearScene":false,"resetMode":1,"allowedStructureRepresentations":{"ligand":[1,2],"residue":[1,2],"default":[1,2]},"structureCircleOpts":{"ligand":{"rad":23,"textColor":"#000000","circleCss":{"stroke":"#000000","fill":"#808080","opacity":0.6},"labelAutoSplit":false,"labelAutoSplitMinCharsPerLine":2,"labelManualLineBreakChars":[" ","-","_"],"labelManualIncludeSplitChar":[false,false],"labelMaxLines":3,"labelSameFontSize":true},"residue":{"rad":17,"textColor":"#000000","circleCss":{"stroke":"#000000","fill":"#808080","opacity":0.4},"labelAutoSplit":false,"labelAutoSplitMinCharsPerLine":2,"labelManualLineBreakChars":[" ","-","_"],"labelManualIncludeSplitChar":[false,false],"labelMaxLines":3,"labelSameFontSize":true},"default":{"circleCss":{"stroke":"#000000","fill":"#808080","opacity":"0.4"},"rad":20,"textColor":"#000000","labelMaxLines":3,"labelSameFontSize":true,"labelAutoSplit":true,"labelAutoSplitMinCharsPerLine":3,"labelManualLineBreakChars":[" ","-","_"],"labelManualIncludeSplitChar":[false,false]}},"sceneMaxScale":null,"addIntermolecularSnapDist":25,"buttons":{"zoomIn":[{"type":"wheel","button":"down"}],"zoomOut":[{"type":"wheel","button":"up"}],"advanceHistory":[],"revertHistory":[],"center":[],"structureReset":[],"remove":[],"mouse":{"rotation":[{"key":0,"modifiers":[]}]}},"debug":{"atoms":true,"showAtoms":false,"edges":true,"showEdges":false,"textSize":6.5},"geomineMode":false,"geomine":{"RingCenterColor":"#33cccc","SecondaryStructureColor":"#ffd700","interactionQueryDashDrawn":1.5,"interactionQueryDashGap":1.5},"allowInteraction":true,"allowedInteraction":["","movement","rotation","scaledRotation","rectSelect","freeSelect","lineMirror","bondMirror","zoomIn","zoomOut","advanceHistory","revertHistory","center","structureReset","remove","addIntermolecular","addAnnotation","globalMovement","doNothing","addStructure","clickSelect","addAtom","edit","mirrorSelect","mouse"],"excludedInteraction":[],"defaultInteraction":15,"moveFreedomLevel":"structures","moveAllSelection":true,"selectionGrace":0.4,"scaledRotationThreshold":5,"zoomStrength":7,"sceneMinScale":0.5,"handleCollisionWith":"selector","atomMode":"name","textSelector":"full","fontFamily":"Arial","textCrop":1.5675,"textBorderCorrection":1,"labelSideCorrection":1,"hOffset":1.1,"hNumberFontSize":3.3,"hNumberOffset":1.29,"atomRadius":3.75,"atomSelectorRadius":5,"smallestBboxWidth":20,"lineWidth":0.65,"wedgeBaseWidth":0.3,"wedgeFullWidth":2.5,"wedgeSpacing":1,"spaceBetweenDouble":1.3,"spaceBetweenTriple":0.75,"spaceToRing":1.3,"cutoffAngleDouble":60,"edgeSelectorOffset":2.25,"lineDashDrawn":2,"lineDashGap":2,"colors":{"DEFAULT":"rgb(34, 34, 34)","BACKGROUND":"rgb(255, 255, 255)","HOVER":"rgb(142, 255, 125)","SELECTION":"rgb(16, 255, 0)","MIRROR":"rgb(255, 102, 0)","multiSelectionToolBorder":"rgb(255, 51, 255)","multiSelectionToolFill":"rgb(255, 230, 255)","defaultAddLine":"rgb(34, 34, 34)","cationPiStackings":"rgb(153, 204, 51)","piStackings":"rgb(51, 204, 204)","atomPairInteractions":"rgb(102, 153, 255)","ionicInteractions":"rgb(255, 0, 255)","metalInteractions":"rgb(247, 222, 58)","hydrophobicContacts":"rgb(1, 154, 77)","C":"rgb(34, 34, 34)","N":"rgb(48, 80, 248)","O":"rgb(255, 13, 13)","H":"rgb(34, 34, 34)","HE":"rgb(217, 255, 255)","LI":"rgb(204, 128, 255)","BE":"rgb(194, 255, 0)","B":"rgb(255, 181, 181)","F":"rgb(144, 224, 80)","NE":"rgb(179, 227, 245)","NA":"rgb(171, 92, 242)","MG":"rgb(124, 229, 0)","AL":"rgb(191, 166, 166)","SI":"rgb(240, 200, 160)","P":"rgb(255, 128, 0)","S":"rgb(247, 222, 58)","CL":"rgb(31, 240, 31)","AR":"rgb(128, 209, 227)","K":"rgb(143, 64, 212)","CA":"rgb(51, 216, 0)","SC":"rgb(230, 230, 230)","TI":"rgb(191, 194, 199)","V":"rgb(166, 166, 171)","CR":"rgb(138, 153, 199)","MN":"rgb(156, 122, 199)","FE":"rgb(224, 102, 51)","CO":"rgb(240, 144, 160)","NI":"rgb(80, 208, 80)","CU":"rgb(200, 128, 51)","ZN":"rgb(125, 128, 176)","GA":"rgb(194, 143, 143)","GE":"rgb(102, 143, 143)","AS":"rgb(189, 128, 227)","SE":"rgb(255, 161, 0)","BR":"rgb(166, 41, 41)","KR":"rgb(92, 184, 209)","RB":"rgb(112, 46, 176)","SR":"rgb(0, 255, 0)","Y":"rgb(148, 255, 255)","ZR":"rgb(148, 224, 224)","NB":"rgb(115, 194, 201)","MO":"rgb(84, 181, 181)","TC":"rgb(59, 158, 158)","RU":"rgb(36, 143, 143)","RH":"rgb(10, 125, 140)","PD":"rgb(0, 105, 133)","AG":"rgb(192, 192, 192)","CD":"rgb(255, 217, 143)","IN":"rgb(166, 117, 115)","SN":"rgb(102, 128, 128)","SB":"rgb(158, 99, 181)","TE":"rgb(212, 122, 0)","I":"rgb(148, 0, 148)","XE":"rgb(148, 0, 148)","CS":"rgb(87, 23, 143)","BA":"rgb(0, 201, 0)","LA":"rgb(112, 212, 255)","CE":"rgb(255, 255, 199)","PR":"rgb(217, 255, 199)","ND":"rgb(199, 255, 199)","PM":"rgb(163, 255, 199)","SM":"rgb(143, 255, 199)","EU":"rgb(97, 255, 199)","GD":"rgb(69, 255, 199)","TB":"rgb(48, 255, 199)","DY":"rgb(31, 255, 199)","HO":"rgb(0, 255, 156)","ER":"rgb(0, 230, 117)","TM":"rgb(0, 212, 82)","YB":"rgb(0, 191, 56)","LU":"rgb(0, 171, 36)","HF":"rgb(77, 194, 255)","TA":"rgb(77, 166, 255)","W":"rgb(33, 148, 214)","RE":"rgb(38, 125, 171)","OS":"rgb(38, 102, 150)","IR":"rgb(23, 84, 135)","PT":"rgb(208, 208, 224)","AU":"rgb(255, 209, 35)","HG":"rgb(184, 184, 208)","TL":"rgb(166, 84, 77)","PB":"rgb(87, 89, 97)","BI":"rgb(158, 79, 181)","PO":"rgb(171, 92, 0)","AT":"rgb(117, 79, 69)","RN":"rgb(66, 130, 150)","FR":"rgb(66, 0, 102)","RA":"rgb(0, 125, 0)","AC":"rgb(112, 171, 250)","TH":"rgb(0, 186, 255)","PA":"rgb(0, 161, 255)","U":"rgb(0, 143, 255)","NP":"rgb(0, 128, 255)","PU":"rgb(0, 107, 255)","AM":"rgb(84, 92, 242)","CM":"rgb(120, 92, 227)","BK":"rgb(138, 79, 227)","CF":"rgb(161, 54, 212)","ES":"rgb(179, 31, 212)","FM":"rgb(179, 31, 186)","MD":"rgb(179, 13, 166)","NO":"rgb(189, 13, 135)","LR":"rgb(199, 0, 102)","RF":"rgb(204, 0, 89)","DB":"rgb(209, 0, 79)","SG":"rgb(217, 0, 69)","BH":"rgb(224, 0, 56)","HS":"rgb(230, 0, 46)","MT":"rgb(235, 0, 38)","DS":"rgb(255, 255, 255)","RG":"rgb(255, 255, 255)","CN":"rgb(255, 255, 255)","UUT":"rgb(255, 255, 255)","FL":"rgb(255, 255, 255)","UUP":"rgb(255, 255, 255)","LV":"rgb(255, 255, 255)","UUH":"rgb(255, 255, 255)","D":"rgb(255, 255, 192)","T":"rgb(255, 255, 160)"},"selectorOpacity":1,"selectorDashArray":4,"selectorDashWidth":3,"mirrorLineWidth":0.65,"piPiRadius":3.75,"drawAreaPadding":15,"decimalPrecision":8,"svgElementOrder":["hydrophobicContactSelectors","cationPiStackingsSelectors","piStackingsSelectors","atomPairInteractionsSelectors","hydrophobicContacts","distances","interactions","cationPiStackings","piStackings","atomPairInteractions","distancesSelectors","interactionsSelectors","bondSelectors","atomSelectors","annotationSelectors","structureCirclesSelectors","bonds","atoms","annotations","structureCircles","bondDebugTexts","atomDebugTexts"],"penalties":{"coordinateOverlap":1000,"mainDrawingOverlap":50,"otherDrawingOverlap":10,"edgeMainDrawingOverlap":20,"edgeOtherDrawingOverlap":10,"smallestAngleWithoutPenalty":30,"smallestAllowedAngle":20,"thirtyDegreeAngleViolation":5,"smallAngleViolations":10,"heavyAngleViolations":100,"nonCyclicEdgeHits":50,"oneCyclicEdgeHits":10,"cyclicEdgeHits":10,"hiddenEdges":200,"allowedEdgeLengthDifference":0.3333333333333333,"edgeLengthViolations":10},"BACKGROUND":"rgb(255, 255, 255)"},"diagram":{"scene":{"structures":[{"id":0,"structureName":"FAD_A_901","structureLabel":"FAD_A_901","structureType":"ligand","representation":1,"atoms":[{"id":6293,"label":"P","stereoCenter":false,"element":"P","charge":0,"hydrogenCount":0,"coordinates":{"x":-86.9439479395821,"y":-42.841044131816396},"aromatic":false,"additionalInformation":{"atomName":"PA","infileId":6293,"nglSelectionName":""}},{"id":6342,"label":"P","stereoCenter":false,"element":"P","charge":0,"hydrogenCount":0,"coordinates":{"x":-61.6222897075762,"y":-37.02666696202711},"aromatic":false,"additionalInformation":{"atomName":"P","infileId":6342,"nglSelectionName":""}},{"id":6295,"label":"O","stereoCenter":false,"element":"O","charge":-0.5,"hydrogenCount":0,"coordinates":{"x":-76.72694478781794,"y":-53.82343215067826},"aromatic":false,"additionalInformation":{"atomName":"O2A","infileId":6295,"nglSelectionName":""}},{"id":6344,"label":"O","stereoCenter":false,"element":"O","charge":-0.5,"hydrogenCount":0,"coordinates":{"x":-58.26529943203614,"y":-51.64619555531389},"aromatic":false,"additionalInformation":{"atomName":"O2P","infileId":6344,"nglSelectionName":""}},{"id":6294,"label":"O","stereoCenter":false,"element":"O","charge":-0.5,"hydrogenCount":0,"coordinates":{"x":-91.34661608988145,"y":-57.18055518811849},"aromatic":false,"additionalInformation":{"atomName":"O1A","infileId":6294,"nglSelectionName":""}},{"id":6343,"label":"O","stereoCenter":false,"element":"O","charge":-0.5,"hydrogenCount":0,"coordinates":{"x":-57.219764262945375,"y":-22.687288673224696},"aromatic":false,"additionalInformation":{"atomName":"O1P","infileId":6343,"nglSelectionName":""}},{"id":6317,"label":"O","stereoCenter":false,"element":"O","charge":0,"hydrogenCount":0,"coordinates":{"x":15.87787871072787,"y":-5.90233731911507},"aromatic":false,"additionalInformation":{"atomName":"O2","infileId":6317,"nglSelectionName":""}},{"id":6320,"label":"O","stereoCenter":false,"element":"O","charge":0,"hydrogenCount":0,"coordinates":{"x":65.55094220946597,"y":-21.153132819558678},"aromatic":false,"additionalInformation":{"atomName":"O4","infileId":6320,"nglSelectionName":""}},{"id":6345,"label":"O","stereoCenter":false,"element":"O","charge":0,"hydrogenCount":0,"coordinates":{"x":-75.96166799728155,"y":-32.62414152033729},"aromatic":false,"additionalInformation":{"atomName":"O3P","infileId":6345,"nglSelectionName":""}},{"id":6296,"label":"O","stereoCenter":false,"element":"O","charge":0,"hydrogenCount":0,"coordinates":{"x":-101.28341560679088,"y":-38.43860183873087},"aromatic":false,"additionalInformation":{"atomName":"O5B","infileId":6296,"nglSelectionName":""}},{"id":6341,"label":"O","stereoCenter":false,"element":"O","charge":0,"hydrogenCount":0,"coordinates":{"x":-47.002761113600904,"y":-33.66967668948558},"aromatic":false,"additionalInformation":{"atomName":"O5'","infileId":6341,"nglSelectionName":""}},{"id":6299,"label":"O","stereoCenter":false,"element":"O","charge":0,"hydrogenCount":0,"coordinates":{"x":-138.59549099850085,"y":-53.26624875907658},"aromatic":false,"additionalInformation":{"atomName":"O4B","infileId":6299,"nglSelectionName":""}},{"id":6303,"label":"O","stereoCenter":false,"element":"O","charge":0,"hydrogenCount":0,"coordinates":{"x":-155.4829467454624,"y":-18.318344213779298},"aromatic":false,"additionalInformation":{"atomName":"O2B","infileId":6303,"nglSelectionName":""}},{"id":6339,"label":"O","stereoCenter":false,"element":"O","charge":0,"hydrogenCount":1,"coordinates":{"x":-17.763703923230565,"y":-26.955696147003493},"aromatic":false,"additionalInformation":{"atomName":"O4'","infileId":6339,"nglSelectionName":""}},{"id":6301,"label":"O","stereoCenter":false,"element":"O","charge":0,"hydrogenCount":0,"coordinates":{"x":-122.85387996539275,"y":-17.787531070488175},"aromatic":false,"additionalInformation":{"atomName":"O3B","infileId":6301,"nglSelectionName":""}},{"id":6337,"label":"O","stereoCenter":false,"element":"O","charge":0,"hydrogenCount":1,"coordinates":{"x":-16.351751654846005,"y":-66.61684074527614},"aromatic":false,"additionalInformation":{"atomName":"O3'","infileId":6337,"nglSelectionName":""}},{"id":6335,"label":"O","stereoCenter":false,"element":"O","charge":0,"hydrogenCount":1,"coordinates":{"x":7.072827822508941,"y":-34.581093893323875},"aromatic":false,"additionalInformation":{"atomName":"O2'","infileId":6335,"nglSelectionName":""}},{"id":6313,"label":"N","stereoCenter":false,"element":"N","charge":0,"hydrogenCount":0,"coordinates":{"x":-179.14854128519943,"y":-26.00620789163103},"aromatic":true,"additionalInformation":{"atomName":"N3A","infileId":6313,"nglSelectionName":""}},{"id":6311,"label":"N","stereoCenter":false,"element":"N","charge":0,"hydrogenCount":0,"coordinates":{"x":-204.93952279860855,"y":-29.142129452844152},"aromatic":true,"additionalInformation":{"atomName":"N1A","infileId":6311,"nglSelectionName":""}},{"id":6322,"label":"N","stereoCenter":false,"element":"N","charge":0,"hydrogenCount":0,"coordinates":{"x":56.74589132124706,"y":-49.83188939376752},"aromatic":true,"additionalInformation":{"atomName":"N5","infileId":6322,"nglSelectionName":""}},{"id":6307,"label":"N","stereoCenter":false,"element":"N","charge":0,"hydrogenCount":0,"coordinates":{"x":-184.46158704355724,"y":-64.09820137839922},"aromatic":true,"additionalInformation":{"atomName":"N7A","infileId":6307,"nglSelectionName":""}},{"id":6315,"label":"N","stereoCenter":false,"element":"N","charge":0,"hydrogenCount":0,"coordinates":{"x":21.692356417861305,"y":-31.22410362677934},"aromatic":true,"additionalInformation":{"atomName":"N1","infileId":6315,"nglSelectionName":""}},{"id":6305,"label":"N","stereoCenter":false,"element":"N","charge":0,"hydrogenCount":0,"coordinates":{"x":-165.06101826268718,"y":-49.51473503702335},"aromatic":true,"additionalInformation":{"atomName":"N9A","infileId":6305,"nglSelectionName":""}},{"id":6331,"label":"N","stereoCenter":false,"element":"N","charge":0,"hydrogenCount":0,"coordinates":{"x":27.50683412499464,"y":-56.54586993444362},"aromatic":true,"additionalInformation":{"atomName":"N10","infileId":6331,"nglSelectionName":""}},{"id":6318,"label":"N","stereoCenter":false,"element":"N","charge":0,"hydrogenCount":0,"coordinates":{"x":40.71441045784451,"y":-13.527735071432428},"aromatic":true,"additionalInformation":{"atomName":"N3","infileId":6318,"nglSelectionName":""}},{"id":6310,"label":"N","stereoCenter":false,"element":"N","charge":0,"hydrogenCount":0,"coordinates":{"x":-215.11911102419458,"y":-53.04538292237582},"aromatic":false,"additionalInformation":{"atomName":"N6A","infileId":6310,"nglSelectionName":""}},{"id":6314,"label":"","stereoCenter":false,"element":"C","charge":0,"hydrogenCount":0,"coordinates":{"x":-177.33817792193798,"y":-40.89662473830534},"aromatic":true,"additionalInformation":{"atomName":"C4A","infileId":6314,"nglSelectionName":""}},{"id":6309,"label":"","stereoCenter":false,"element":"C","charge":0,"hydrogenCount":0,"coordinates":{"x":-203.12898069136241,"y":-44.032380009145825},"aromatic":true,"additionalInformation":{"atomName":"C6A","infileId":6309,"nglSelectionName":""}},{"id":6308,"label":"","stereoCenter":false,"element":"C","charge":0,"hydrogenCount":0,"coordinates":{"x":-189.32830825013122,"y":-49.909627655577765},"aromatic":true,"additionalInformation":{"atomName":"C5A","infileId":6308,"nglSelectionName":""}},{"id":6323,"label":"","stereoCenter":false,"element":"C","charge":0,"hydrogenCount":0,"coordinates":{"x":52.343365882498446,"y":-64.17126768437588},"aromatic":true,"additionalInformation":{"atomName":"C5X","infileId":6323,"nglSelectionName":""}},{"id":6330,"label":"","stereoCenter":false,"element":"C","charge":0,"hydrogenCount":0,"coordinates":{"x":37.72383728852304,"y":-67.52825795691739},"aromatic":true,"additionalInformation":{"atomName":"C9A","infileId":6330,"nglSelectionName":""}},{"id":6325,"label":"","stereoCenter":false,"element":"C","charge":0,"hydrogenCount":0,"coordinates":{"x":58.15784360001885,"y":-89.49303398965496},"aromatic":true,"additionalInformation":{"atomName":"C7","infileId":6325,"nglSelectionName":""}},{"id":6327,"label":"","stereoCenter":false,"element":"C","charge":0,"hydrogenCount":0,"coordinates":{"x":43.53831500604355,"y":-92.85002426219651},"aromatic":true,"additionalInformation":{"atomName":"C8","infileId":6327,"nglSelectionName":""}},{"id":6312,"label":"","stereoCenter":false,"element":"C","charge":0,"hydrogenCount":0,"coordinates":{"x":-192.94921372061032,"y":-20.128960243202776},"aromatic":true,"additionalInformation":{"atomName":"C2A","infileId":6312,"nglSelectionName":""}},{"id":6324,"label":"","stereoCenter":false,"element":"C","charge":0,"hydrogenCount":0,"coordinates":{"x":62.56036903876752,"y":-75.15365569904662},"aromatic":true,"additionalInformation":{"atomName":"C6","infileId":6324,"nglSelectionName":""}},{"id":6329,"label":"","stereoCenter":false,"element":"C","charge":0,"hydrogenCount":0,"coordinates":{"x":33.321311854279315,"y":-81.86763624333466},"aromatic":true,"additionalInformation":{"atomName":"C9","infileId":6329,"nglSelectionName":""}},{"id":6316,"label":"","stereoCenter":false,"element":"C","charge":0,"hydrogenCount":0,"coordinates":{"x":26.09488186249213,"y":-16.88472533797695},"aromatic":true,"additionalInformation":{"atomName":"C2","infileId":6316,"nglSelectionName":""}},{"id":6319,"label":"","stereoCenter":false,"element":"C","charge":0,"hydrogenCount":0,"coordinates":{"x":50.931413614113765,"y":-24.510123086103203},"aromatic":true,"additionalInformation":{"atomName":"C4","infileId":6319,"nglSelectionName":""}},{"id":6332,"label":"","stereoCenter":false,"element":"C","charge":0,"hydrogenCount":0,"coordinates":{"x":31.909359569625508,"y":-42.20649164564123},"aromatic":true,"additionalInformation":{"atomName":"C10","infileId":6332,"nglSelectionName":""}},{"id":6321,"label":"","stereoCenter":false,"element":"C","charge":0,"hydrogenCount":0,"coordinates":{"x":46.52888816497773,"y":-38.8495013790967},"aromatic":true,"additionalInformation":{"atomName":"C4X","infileId":6321,"nglSelectionName":""}},{"id":6306,"label":"","stereoCenter":false,"element":"C","charge":0,"hydrogenCount":0,"coordinates":{"x":-169.46359703808412,"y":-63.85416294714081},"aromatic":true,"additionalInformation":{"atomName":"C8A","infileId":6306,"nglSelectionName":""}},{"id":6304,"label":"","stereoCenter":true,"element":"C","charge":0,"hydrogenCount":0,"coordinates":{"x":-150.87247190302202,"y":-44.6479721688097},"aromatic":false,"additionalInformation":{"atomName":"C1B","infileId":6304,"nglSelectionName":""}},{"id":6298,"label":"","stereoCenter":true,"element":"C","charge":0,"hydrogenCount":0,"coordinates":{"x":-126.60527129076615,"y":-44.25316269966204},"aromatic":false,"additionalInformation":{"atomName":"C4B","infileId":6298,"nglSelectionName":""}},{"id":6302,"label":"","stereoCenter":true,"element":"C","charge":0,"hydrogenCount":0,"coordinates":{"x":-146.46998250390482,"y":-30.308627398879672},"aromatic":false,"additionalInformation":{"atomName":"C2B","infileId":6302,"nglSelectionName":""}},{"id":6338,"label":"","stereoCenter":true,"element":"C","charge":0,"hydrogenCount":0,"coordinates":{"x":-22.166229367861447,"y":-41.29507443580589},"aromatic":false,"additionalInformation":{"atomName":"C4'","infileId":6338,"nglSelectionName":""}},{"id":6300,"label":"","stereoCenter":true,"element":"C","charge":0,"hydrogenCount":0,"coordinates":{"x":-131.47199250456063,"y":-30.064588967077704},"aromatic":false,"additionalInformation":{"atomName":"C3B","infileId":6300,"nglSelectionName":""}},{"id":6336,"label":"","stereoCenter":true,"element":"C","charge":0,"hydrogenCount":0,"coordinates":{"x":-11.949226216097244,"y":-52.27746245466779},"aromatic":false,"additionalInformation":{"atomName":"C3'","infileId":6336,"nglSelectionName":""}},{"id":6334,"label":"","stereoCenter":true,"element":"C","charge":0,"hydrogenCount":0,"coordinates":{"x":2.670302377878059,"y":-48.920472182126275},"aromatic":false,"additionalInformation":{"atomName":"C2'","infileId":6334,"nglSelectionName":""}},{"id":6297,"label":"","stereoCenter":false,"element":"C","charge":0,"hydrogenCount":0,"coordinates":{"x":-112.26580362355719,"y":-48.65560499274759},"aromatic":false,"additionalInformation":{"atomName":"C5B","infileId":6297,"nglSelectionName":""}},{"id":6340,"label":"","stereoCenter":false,"element":"C","charge":0,"hydrogenCount":0,"coordinates":{"x":-36.785757961836694,"y":-44.65206470834746},"aromatic":false,"additionalInformation":{"atomName":"C5'","infileId":6340,"nglSelectionName":""}},{"id":6333,"label":"","stereoCenter":false,"element":"C","charge":0,"hydrogenCount":0,"coordinates":{"x":12.887305529642248,"y":-59.90286020098814},"aromatic":false,"additionalInformation":{"atomName":"C1'","infileId":6333,"nglSelectionName":""}},{"id":6326,"label":"","stereoCenter":false,"element":"C","charge":0,"hydrogenCount":0,"coordinates":{"x":68.37484675628806,"y":-100.47542200432576},"aromatic":false,"additionalInformation":{"atomName":"C7M","infileId":6326,"nglSelectionName":""}},{"id":6328,"label":"","stereoCenter":false,"element":"C","charge":0,"hydrogenCount":0,"coordinates":{"x":39.13578956729474,"y":-107.18940255280492},"aromatic":false,"additionalInformation":{"atomName":"C8M","infileId":6328,"nglSelectionName":""}},{"id":6380,"label":"H","stereoCenter":false,"element":"H","charge":0,"hydrogenCount":0,"coordinates":{"x":-151.0745960273802,"y":-7.967819563895993},"aromatic":false,"additionalInformation":{"atomName":"H","infileId":6380,"nglSelectionName":""}},{"id":6382,"label":"H","stereoCenter":false,"element":"H","charge":0,"hydrogenCount":0,"coordinates":{"x":-127.5961938683457,"y":-7.585874487500519},"aromatic":false,"additionalInformation":{"atomName":"H","infileId":6382,"nglSelectionName":""}},{"id":6385,"label":"H","stereoCenter":false,"element":"H","charge":0,"hydrogenCount":0,"coordinates":{"x":44.01630454131765,"y":-2.7732013548305545},"aromatic":false,"additionalInformation":{"atomName":"H","infileId":6385,"nglSelectionName":""}},{"id":6386,"label":"H","stereoCenter":false,"element":"H","charge":0,"hydrogenCount":0,"coordinates":{"x":-213.76131616327413,"y":-64.21317477686185},"aromatic":false,"additionalInformation":{"atomName":"H","infileId":6386,"nglSelectionName":""}},{"id":6387,"label":"H","stereoCenter":false,"element":"H","charge":0,"hydrogenCount":0,"coordinates":{"x":-225.4696153551179,"y":-48.637447187552034},"aromatic":false,"additionalInformation":{"atomName":"H","infileId":6387,"nglSelectionName":""}}],"bonds":[{"id":1,"from":6293,"to":6295,"type":"single","aromatic":true},{"id":2,"from":6293,"to":6294,"type":"single","aromatic":true},{"id":3,"from":6293,"to":6345,"type":"single","aromatic":false},{"id":4,"from":6293,"to":6296,"type":"single","aromatic":false},{"id":5,"from":6342,"to":6344,"type":"single","aromatic":true},{"id":6,"from":6342,"to":6343,"type":"single","aromatic":true},{"id":7,"from":6342,"to":6345,"type":"single","aromatic":false},{"id":8,"from":6342,"to":6341,"type":"single","aromatic":false},{"id":13,"from":6317,"to":6316,"type":"double","aromatic":false},{"id":14,"from":6320,"to":6319,"type":"double","aromatic":false},{"id":18,"from":6296,"to":6297,"type":"single","aromatic":false},{"id":20,"from":6341,"to":6340,"type":"single","aromatic":false},{"id":21,"from":6299,"to":6304,"type":"single","aromatic":false},{"id":22,"from":6299,"to":6298,"type":"single","aromatic":false},{"id":23,"from":6303,"to":6302,"type":"stereoFrontReverse","aromatic":false},{"id":24,"from":6303,"to":6380,"type":"single","aromatic":false},{"id":25,"from":6339,"to":6338,"type":"stereoBackReverse","aromatic":false},{"id":27,"from":6301,"to":6300,"type":"stereoFrontReverse","aromatic":false},{"id":28,"from":6301,"to":6382,"type":"single","aromatic":false},{"id":29,"from":6337,"to":6336,"type":"stereoFrontReverse","aromatic":false},{"id":31,"from":6335,"to":6334,"type":"stereoBackReverse","aromatic":false},{"id":33,"from":6313,"to":6314,"type":"single","aromatic":true},{"id":34,"from":6313,"to":6312,"type":"single","aromatic":true},{"id":35,"from":6311,"to":6309,"type":"single","aromatic":true},{"id":36,"from":6311,"to":6312,"type":"single","aromatic":true},{"id":37,"from":6322,"to":6323,"type":"single","aromatic":true},{"id":38,"from":6322,"to":6321,"type":"single","aromatic":true},{"id":39,"from":6307,"to":6308,"type":"single","aromatic":true},{"id":40,"from":6307,"to":6306,"type":"single","aromatic":true},{"id":41,"from":6315,"to":6316,"type":"single","aromatic":true},{"id":42,"from":6315,"to":6332,"type":"single","aromatic":true},{"id":43,"from":6305,"to":6314,"type":"single","aromatic":true},{"id":44,"from":6305,"to":6306,"type":"single","aromatic":true},{"id":45,"from":6305,"to":6304,"type":"stereoBackReverse","aromatic":false},{"id":46,"from":6331,"to":6330,"type":"single","aromatic":true},{"id":47,"from":6331,"to":6332,"type":"single","aromatic":true},{"id":48,"from":6331,"to":6333,"type":"single","aromatic":false},{"id":49,"from":6318,"to":6316,"type":"single","aromatic":true},{"id":50,"from":6318,"to":6319,"type":"single","aromatic":true},{"id":51,"from":6318,"to":6385,"type":"single","aromatic":false},{"id":52,"from":6310,"to":6309,"type":"single","aromatic":false},{"id":53,"from":6310,"to":6386,"type":"single","aromatic":false},{"id":54,"from":6310,"to":6387,"type":"single","aromatic":false},{"id":57,"from":6314,"to":6308,"type":"single","aromatic":true},{"id":60,"from":6309,"to":6308,"type":"single","aromatic":true},{"id":65,"from":6323,"to":6330,"type":"single","aromatic":true},{"id":66,"from":6323,"to":6324,"type":"single","aromatic":true},{"id":69,"from":6330,"to":6329,"type":"single","aromatic":true},{"id":70,"from":6325,"to":6327,"type":"single","aromatic":true},{"id":71,"from":6325,"to":6324,"type":"single","aromatic":true},{"id":72,"from":6325,"to":6326,"type":"single","aromatic":false},{"id":74,"from":6327,"to":6329,"type":"single","aromatic":true},{"id":75,"from":6327,"to":6328,"type":"single","aromatic":false},{"id":90,"from":6319,"to":6321,"type":"single","aromatic":true},{"id":93,"from":6332,"to":6321,"type":"single","aromatic":true},{"id":102,"from":6304,"to":6302,"type":"single","aromatic":false},{"id":105,"from":6298,"to":6300,"type":"single","aromatic":false},{"id":106,"from":6298,"to":6297,"type":"stereoBack","aromatic":false},{"id":110,"from":6302,"to":6300,"type":"single","aromatic":false},{"id":113,"from":6338,"to":6336,"type":"single","aromatic":false},{"id":114,"from":6338,"to":6340,"type":"single","aromatic":false},{"id":122,"from":6336,"to":6334,"type":"single","aromatic":false},{"id":126,"from":6334,"to":6333,"type":"single","aromatic":false}],"rings":[{"id":0,"atoms":[6299,6298,6300,6302,6304]},{"id":1,"atoms":[6313,6314,6308,6309,6311,6312]},{"id":2,"atoms":[6305,6314,6308,6307,6306]},{"id":3,"atoms":[6331,6330,6323,6322,6321,6332]},{"id":4,"atoms":[6319,6321,6332,6315,6316,6318]},{"id":5,"atoms":[6323,6330,6329,6327,6325,6324]}],"selectedAtoms":[],"selectedEdges":[]},{"id":119,"structureName":"Ser289A","structureLabel":"Ser289A","structureType":"residue","representation":1,"atoms":[{"id":944,"label":"","stereoCenter":false,"element":"C","charge":0,"hydrogenCount":0,"coordinates":{"x":-85.40300718665655,"y":57.83421118988809},"aromatic":false,"additionalInformation":{"atomName":"C","infileId":944,"nglSelectionName":""}},{"id":945,"label":"O","stereoCenter":false,"element":"O","charge":0,"hydrogenCount":0,"coordinates":{"x":-80.09363291966999,"y":71.86312905704828},"aromatic":false,"additionalInformation":{"atomName":"O","infileId":945,"nglSelectionName":""}},{"id":943,"label":"","stereoCenter":false,"element":"C","charge":0,"hydrogenCount":0,"coordinates":{"x":-75.90829506275934,"y":46.221699260301726},"aromatic":false,"additionalInformation":{"atomName":"CA","infileId":943,"nglSelectionName":""}},{"id":942,"label":"N","stereoCenter":false,"element":"N","charge":0,"hydrogenCount":0,"coordinates":{"x":-81.21766932399112,"y":32.192781390963525},"aromatic":false,"additionalInformation":{"atomName":"N","infileId":942,"nglSelectionName":""}},{"id":946,"label":"","stereoCenter":false,"element":"C","charge":0,"hydrogenCount":0,"coordinates":{"x":-61.10420866836952,"y":48.63810519844782},"aromatic":false,"additionalInformation":{"atomName":"CB","infileId":946,"nglSelectionName":""}},{"id":947,"label":"O","stereoCenter":false,"element":"O","charge":0,"hydrogenCount":0,"coordinates":{"x":-51.60949654447235,"y":37.02559326886146},"aromatic":false,"additionalInformation":{"atomName":"OG","infileId":947,"nglSelectionName":""}},{"id":6412,"label":"H","stereoCenter":false,"element":"H","charge":0,"hydrogenCount":0,"coordinates":{"x":-74.0966352310682,"y":23.48339744377378},"aromatic":false,"additionalInformation":{"atomName":"H","infileId":6412,"nglSelectionName":""}},{"id":6415,"label":"H","stereoCenter":false,"element":"H","charge":0,"hydrogenCount":0,"coordinates":{"x":-55.591527240396196,"y":26.5039048668578},"aromatic":false,"additionalInformation":{"atomName":"H","infileId":6415,"nglSelectionName":""}},{"id":937,"label":"R","stereoCenter":false,"element":"R","charge":0,"hydrogenCount":0,"coordinates":{"x":-96.02175571738972,"y":29.776375446744655},"additionalInformation":{"atomName":"R","nglSelectionName":""}},{"id":948,"label":"R","stereoCenter":false,"element":"R","charge":0,"hydrogenCount":0,"coordinates":{"x":-100.20709358104638,"y":55.41780525174195},"additionalInformation":{"atomName":"R","nglSelectionName":""}}],"bonds":[{"id":1,"from":944,"to":945,"type":"double","aromatic":false},{"id":2,"from":944,"to":943,"type":"single","aromatic":false},{"id":3,"from":944,"to":948,"type":"single","aromatic":false},{"id":6,"from":943,"to":942,"type":"single","aromatic":false},{"id":7,"from":943,"to":946,"type":"single","aromatic":false},{"id":10,"from":942,"to":6412,"type":"single","aromatic":false},{"id":11,"from":942,"to":937,"type":"single","aromatic":false},{"id":13,"from":946,"to":947,"type":"single","aromatic":false},{"id":17,"from":947,"to":6415,"type":"single","aromatic":false}],"rings":[],"selectedAtoms":[],"selectedEdges":[]},{"id":138,"structureName":"Glu308A","structureLabel":"Glu308A","structureType":"residue","representation":1,"atoms":[{"id":1080,"label":"Glu308A","stereoCenter":false,"element":"R","charge":0,"hydrogenCount":0,"coordinates":{"x":-134.3108088894117,"y":86.46593706179605},"additionalInformation":{"atomName":"CA","nglSelectionName":""}},{"id":1083,"label":"","stereoCenter":false,"element":"C","charge":0,"hydrogenCount":0,"coordinates":{"x":-132.85852218718304,"y":71.53640743206579},"aromatic":false,"additionalInformation":{"atomName":"CB","infileId":1083,"nglSelectionName":""}},{"id":1084,"label":"","stereoCenter":false,"element":"C","charge":0,"hydrogenCount":0,"coordinates":{"x":-145.06173075600424,"y":62.8139254311491},"aromatic":false,"additionalInformation":{"atomName":"CG","infileId":1084,"nglSelectionName":""}},{"id":1085,"label":"","stereoCenter":false,"element":"C","charge":0,"hydrogenCount":0,"coordinates":{"x":-143.6094440537754,"y":47.88439580141875},"aromatic":false,"additionalInformation":{"atomName":"CD","infileId":1085,"nglSelectionName":""}},{"id":1086,"label":"O","stereoCenter":false,"element":"O","charge":-0.5,"hydrogenCount":0,"coordinates":{"x":-129.9539487759134,"y":41.677348166129164},"aromatic":false,"additionalInformation":{"atomName":"OE1","infileId":1086,"nglSelectionName":""}},{"id":1087,"label":"O","stereoCenter":false,"element":"O","charge":-0.5,"hydrogenCount":0,"coordinates":{"x":-155.81265262259672,"y":39.16191380050214},"aromatic":false,"additionalInformation":{"atomName":"OE2","infileId":1087,"nglSelectionName":""}}],"bonds":[{"id":7,"from":1080,"to":1083,"type":"single","aromatic":false},{"id":13,"from":1083,"to":1084,"type":"single","aromatic":false},{"id":17,"from":1084,"to":1085,"type":"single","aromatic":false},{"id":21,"from":1085,"to":1086,"type":"single","aromatic":true},{"id":22,"from":1085,"to":1087,"type":"single","aromatic":true}],"rings":[],"selectedAtoms":[],"selectedEdges":[]},{"id":146,"structureName":"Arg316A","structureLabel":"Arg316A","structureType":"residue","representation":1,"atoms":[{"id":1140,"label":"","stereoCenter":false,"element":"C","charge":0,"hydrogenCount":0,"coordinates":{"x":-140.68928009347164,"y":-127.26598095273695},"aromatic":false,"additionalInformation":{"atomName":"C","infileId":1140,"nglSelectionName":""}},{"id":1141,"label":"O","stereoCenter":false,"element":"O","charge":0,"hydrogenCount":0,"coordinates":{"x":-136.47597559150887,"y":-141.66209380772685},"aromatic":false,"additionalInformation":{"atomName":"O","infileId":1141,"nglSelectionName":""}},{"id":1139,"label":"","stereoCenter":false,"element":"C","charge":0,"hydrogenCount":0,"coordinates":{"x":-130.32853290070634,"y":-116.41909579580809},"aromatic":false,"additionalInformation":{"atomName":"CA","infileId":1139,"nglSelectionName":""}},{"id":1138,"label":"N","stereoCenter":false,"element":"N","charge":0,"hydrogenCount":0,"coordinates":{"x":-134.5418374041246,"y":-102.0229829467965},"aromatic":false,"additionalInformation":{"atomName":"N","infileId":1138,"nglSelectionName":""}},{"id":1142,"label":"","stereoCenter":false,"element":"C","charge":0,"hydrogenCount":0,"coordinates":{"x":-115.75448120697612,"y":-119.96832349045948},"aromatic":false,"additionalInformation":{"atomName":"CB","infileId":1142,"nglSelectionName":""}},{"id":1143,"label":"","stereoCenter":false,"element":"C","charge":0,"hydrogenCount":0,"coordinates":{"x":-105.39373401421076,"y":-109.12143833353056},"aromatic":false,"additionalInformation":{"atomName":"CG","infileId":1143,"nglSelectionName":""}},{"id":1144,"label":"","stereoCenter":false,"element":"C","charge":0,"hydrogenCount":0,"coordinates":{"x":-90.81968232048068,"y":-112.670666028182},"aromatic":false,"additionalInformation":{"atomName":"CD","infileId":1144,"nglSelectionName":""}},{"id":1145,"label":"N","stereoCenter":false,"element":"N","charge":0.33,"hydrogenCount":0,"coordinates":{"x":-80.45893512771534,"y":-101.823780871253},"aromatic":false,"additionalInformation":{"atomName":"NE","infileId":1145,"nglSelectionName":""}},{"id":1146,"label":"","stereoCenter":false,"element":"C","charge":0,"hydrogenCount":0,"coordinates":{"x":-65.88488343398518,"y":-105.37300856590437},"aromatic":false,"additionalInformation":{"atomName":"CZ","infileId":1146,"nglSelectionName":""}},{"id":1147,"label":"N","stereoCenter":false,"element":"N","charge":0.33,"hydrogenCount":2,"coordinates":{"x":-61.67157893647181,"y":-119.7691214166441},"aromatic":false,"additionalInformation":{"atomName":"NH1","infileId":1147,"nglSelectionName":""}},{"id":1148,"label":"N","stereoCenter":false,"element":"N","charge":0.33,"hydrogenCount":0,"coordinates":{"x":-55.52413624121991,"y":-94.52612340897545},"aromatic":false,"additionalInformation":{"atomName":"NH2","infileId":1148,"nglSelectionName":""}},{"id":6423,"label":"H","stereoCenter":false,"element":"H","charge":0,"hydrogenCount":0,"coordinates":{"x":-126.77127700955035,"y":-93.88781907909994},"aromatic":false,"additionalInformation":{"atomName":"H","infileId":6423,"nglSelectionName":""}},{"id":6430,"label":"H","stereoCenter":false,"element":"H","charge":0,"hydrogenCount":0,"coordinates":{"x":-83.61891350527912,"y":-91.02669623449444},"aromatic":false,"additionalInformation":{"atomName":"H","infileId":6430,"nglSelectionName":""}},{"id":6433,"label":"H","stereoCenter":false,"element":"H","charge":0,"hydrogenCount":0,"coordinates":{"x":-44.59359747092227,"y":-97.18804417996391},"aromatic":false,"additionalInformation":{"atomName":"H","infileId":6433,"nglSelectionName":""}},{"id":6434,"label":"H","stereoCenter":false,"element":"H","charge":0,"hydrogenCount":0,"coordinates":{"x":-58.684114618783966,"y":-83.72903877221688},"aromatic":false,"additionalInformation":{"atomName":"H","infileId":6434,"nglSelectionName":""}},{"id":1136,"label":"R","stereoCenter":false,"element":"R","charge":0,"hydrogenCount":0,"coordinates":{"x":-149.11588909931055,"y":-98.47375525812303},"additionalInformation":{"atomName":"R","nglSelectionName":""}},{"id":1149,"label":"R","stereoCenter":false,"element":"R","charge":0,"hydrogenCount":0,"coordinates":{"x":-155.26333178720182,"y":-123.7167532580854},"additionalInformation":{"atomName":"R","nglSelectionName":""}}],"bonds":[{"id":1,"from":1140,"to":1141,"type":"double","aromatic":false},{"id":2,"from":1140,"to":1139,"type":"single","aromatic":false},{"id":3,"from":1140,"to":1149,"type":"single","aromatic":false},{"id":6,"from":1139,"to":1138,"type":"single","aromatic":false},{"id":7,"from":1139,"to":1142,"type":"single","aromatic":false},{"id":10,"from":1138,"to":6423,"type":"single","aromatic":false},{"id":11,"from":1138,"to":1136,"type":"single","aromatic":false},{"id":13,"from":1142,"to":1143,"type":"single","aromatic":false},{"id":17,"from":1143,"to":1144,"type":"single","aromatic":false},{"id":21,"from":1144,"to":1145,"type":"single","aromatic":false},{"id":25,"from":1145,"to":1146,"type":"single","aromatic":true},{"id":26,"from":1145,"to":6430,"type":"single","aromatic":false},{"id":28,"from":1146,"to":1147,"type":"single","aromatic":true},{"id":29,"from":1146,"to":1148,"type":"single","aromatic":true},{"id":34,"from":1148,"to":6433,"type":"single","aromatic":false},{"id":35,"from":1148,"to":6434,"type":"single","aromatic":false}],"rings":[],"selectedAtoms":[],"selectedEdges":[]},{"id":163,"structureName":"Val333A","structureLabel":"Val333A","structureType":"residue","representation":1,"atoms":[{"id":1270,"label":"","stereoCenter":false,"element":"C","charge":0,"hydrogenCount":0,"coordinates":{"x":59.62931705759026,"y":56.33308751399173},"aromatic":false,"additionalInformation":{"atomName":"C","infileId":1270,"nglSelectionName":""}},{"id":1271,"label":"O","stereoCenter":false,"element":"O","charge":0,"hydrogenCount":0,"coordinates":{"x":55.50941324669897,"y":41.90996741678192},"aromatic":false,"additionalInformation":{"atomName":"O","infileId":1271,"nglSelectionName":""}},{"id":1269,"label":"","stereoCenter":false,"element":"C","charge":0,"hydrogenCount":0,"coordinates":{"x":74.18005737104633,"y":59.97670619325797},"aromatic":false,"additionalInformation":{"atomName":"CA","infileId":1269,"nglSelectionName":""}},{"id":1268,"label":"N","stereoCenter":false,"element":"N","charge":0,"hydrogenCount":1,"coordinates":{"x":78.2999611878541,"y":74.39982628877772},"aromatic":false,"additionalInformation":{"atomName":"N","infileId":1268,"nglSelectionName":""}},{"id":1272,"label":"Val333A","stereoCenter":false,"element":"R","charge":0,"hydrogenCount":0,"coordinates":{"x":84.61089387309215,"y":49.19720478469916},"additionalInformation":{"atomName":"CB","nglSelectionName":""}},{"id":1262,"label":"R","stereoCenter":false,"element":"R","charge":0,"hydrogenCount":0,"coordinates":{"x":67.86912469023007,"y":85.17932770161534},"additionalInformation":{"atomName":"R","nglSelectionName":""}},{"id":1275,"label":"R","stereoCenter":false,"element":"R","charge":0,"hydrogenCount":0,"coordinates":{"x":49.19848055554445,"y":67.1125889225505},"additionalInformation":{"atomName":"R","nglSelectionName":""}}],"bonds":[{"id":1,"from":1270,"to":1271,"type":"double","aromatic":false},{"id":2,"from":1270,"to":1269,"type":"single","aromatic":false},{"id":3,"from":1270,"to":1275,"type":"single","aromatic":false},{"id":6,"from":1269,"to":1268,"type":"single","aromatic":false},{"id":7,"from":1269,"to":1272,"type":"single","aromatic":false},{"id":11,"from":1268,"to":1262,"type":"single","aromatic":false}],"rings":[],"selectedAtoms":[],"selectedEdges":[]},{"id":420,"structureName":"Val590A","structureLabel":"Val590A","structureType":"residue","representation":1,"atoms":[{"id":3331,"label":"","stereoCenter":false,"element":"C","charge":0,"hydrogenCount":0,"coordinates":{"x":-276.5674504491501,"y":-15.005706030314508},"aromatic":false,"additionalInformation":{"atomName":"C","infileId":3331,"nglSelectionName":""}},{"id":3332,"label":"O","stereoCenter":false,"element":"O","charge":0,"hydrogenCount":0,"coordinates":{"x":-264.9611204552873,"y":-24.507974394950416},"aromatic":false,"additionalInformation":{"atomName":"O","infileId":3332,"nglSelectionName":""}},{"id":3330,"label":"","stereoCenter":false,"element":"C","charge":0,"hydrogenCount":0,"coordinates":{"x":-274.1414096527778,"y":-0.20319522794270917},"aromatic":false,"additionalInformation":{"atomName":"CA","infileId":3330,"nglSelectionName":""}},{"id":3329,"label":"N","stereoCenter":false,"element":"N","charge":0,"hydrogenCount":0,"coordinates":{"x":-260.10903885921925,"y":5.097047211048572},"aromatic":false,"additionalInformation":{"atomName":"N","infileId":3329,"nglSelectionName":""}},{"id":3333,"label":"Val590A","stereoCenter":false,"element":"R","charge":0,"hydrogenCount":0,"coordinates":{"x":-285.74773965053856,"y":9.299073131932163},"additionalInformation":{"atomName":"CB","nglSelectionName":""}},{"id":6445,"label":"H","stereoCenter":false,"element":"H","charge":0,"hydrogenCount":0,"coordinates":{"x":-251.4042913638221,"y":-2.0296540624283246},"aromatic":false,"additionalInformation":{"atomName":"H","infileId":6445,"nglSelectionName":""}},{"id":3326,"label":"R","stereoCenter":false,"element":"R","charge":0,"hydrogenCount":0,"coordinates":{"x":-257.6829980628468,"y":19.89955801342043},"additionalInformation":{"atomName":"R","nglSelectionName":""}},{"id":3336,"label":"R","stereoCenter":false,"element":"R","charge":0,"hydrogenCount":0,"coordinates":{"x":-290.5998212427087,"y":-20.30594846930582},"additionalInformation":{"atomName":"R","nglSelectionName":""}}],"bonds":[{"id":1,"from":3331,"to":3332,"type":"double","aromatic":false},{"id":2,"from":3331,"to":3330,"type":"single","aromatic":false},{"id":3,"from":3331,"to":3336,"type":"single","aromatic":false},{"id":6,"from":3330,"to":3329,"type":"single","aromatic":false},{"id":7,"from":3330,"to":3333,"type":"single","aromatic":false},{"id":10,"from":3329,"to":6445,"type":"single","aromatic":false},{"id":11,"from":3329,"to":3326,"type":"single","aromatic":false}],"rings":[],"selectedAtoms":[],"selectedEdges":[]},{"id":631,"structureName":"Glu801A","structureLabel":"Glu801A","structureType":"residue","representation":1,"atoms":[{"id":4940,"label":"","stereoCenter":false,"element":"C","charge":0,"hydrogenCount":0,"coordinates":{"x":-10.538296679523548,"y":-121.04558296903035},"aromatic":false,"additionalInformation":{"atomName":"C","infileId":4940,"nglSelectionName":""}},{"id":4941,"label":"O","stereoCenter":false,"element":"O","charge":0,"hydrogenCount":0,"coordinates":{"x":4.364047208343474,"y":-122.75442662710748},"aromatic":false,"additionalInformation":{"atomName":"O","infileId":4941,"nglSelectionName":""}},{"id":4939,"label":"","stereoCenter":false,"element":"C","charge":0,"hydrogenCount":0,"coordinates":{"x":-16.509566596940342,"y":-107.28535275390118},"aromatic":false,"additionalInformation":{"atomName":"CA","infileId":4939,"nglSelectionName":""}},{"id":4938,"label":"N","stereoCenter":false,"element":"N","charge":0,"hydrogenCount":0,"coordinates":{"x":-31.411910484106464,"y":-105.57650908971107},"aromatic":false,"additionalInformation":{"atomName":"N","infileId":4938,"nglSelectionName":""}},{"id":4942,"label":"Glu801A","stereoCenter":false,"element":"R","charge":0,"hydrogenCount":0,"coordinates":{"x":-7.578492635663964,"y":-95.23396619889391},"additionalInformation":{"atomName":"CB","nglSelectionName":""}},{"id":6454,"label":"H","stereoCenter":false,"element":"H","charge":0,"hydrogenCount":0,"coordinates":{"x":-35.89036292216903,"y":-95.25633642836414},"aromatic":false,"additionalInformation":{"atomName":"H","infileId":6454,"nglSelectionName":""}},{"id":4936,"label":"R","stereoCenter":false,"element":"R","charge":0,"hydrogenCount":0,"coordinates":{"x":-40.3429844503264,"y":-117.62789564105469},"additionalInformation":{"atomName":"R","nglSelectionName":""}},{"id":4947,"label":"R","stereoCenter":false,"element":"R","charge":0,"hydrogenCount":0,"coordinates":{"x":-19.469370640799973,"y":-133.09696952403777},"additionalInformation":{"atomName":"R","nglSelectionName":""}}],"bonds":[{"id":1,"from":4940,"to":4941,"type":"double","aromatic":false},{"id":2,"from":4940,"to":4939,"type":"single","aromatic":false},{"id":3,"from":4940,"to":4947,"type":"single","aromatic":false},{"id":6,"from":4939,"to":4938,"type":"single","aromatic":false},{"id":7,"from":4939,"to":4942,"type":"single","aromatic":false},{"id":10,"from":4938,"to":6454,"type":"single","aromatic":false},{"id":11,"from":4938,"to":4936,"type":"single","aromatic":false}],"rings":[],"selectedAtoms":[],"selectedEdges":[]},{"id":641,"structureName":"Val811A","structureLabel":"Val811A","structureType":"residue","representation":1,"atoms":[{"id":5024,"label":"","stereoCenter":false,"element":"C","charge":0,"hydrogenCount":0,"coordinates":{"x":-13.64098938312659,"y":73.10091993593214},"aromatic":false,"additionalInformation":{"atomName":"C","infileId":5024,"nglSelectionName":""}},{"id":5025,"label":"O","stereoCenter":false,"element":"O","charge":0,"hydrogenCount":0,"coordinates":{"x":-27.646970647693024,"y":78.47050919551374},"aromatic":false,"additionalInformation":{"atomName":"O","infileId":5025,"nglSelectionName":""}},{"id":5023,"label":"","stereoCenter":false,"element":"C","charge":0,"hydrogenCount":0,"coordinates":{"x":-11.288199465631696,"y":58.28658972481104},"aromatic":false,"additionalInformation":{"atomName":"CA","infileId":5023,"nglSelectionName":""}},{"id":5022,"label":"N","stereoCenter":false,"element":"N","charge":0,"hydrogenCount":0,"coordinates":{"x":2.717781796732094,"y":52.91700045948413},"aromatic":false,"additionalInformation":{"atomName":"N","infileId":5022,"nglSelectionName":""}},{"id":5026,"label":"Val811A","stereoCenter":false,"element":"R","charge":0,"hydrogenCount":0,"coordinates":{"x":-22.941390803309226,"y":48.841848772965015},"additionalInformation":{"atomName":"CB","nglSelectionName":""}},{"id":6460,"label":"H","stereoCenter":false,"element":"H","charge":0,"hydrogenCount":0,"coordinates":{"x":4.482374234853239,"y":41.80625280114332},"aromatic":false,"additionalInformation":{"atomName":"H","infileId":6460,"nglSelectionName":""}},{"id":5017,"label":"R","stereoCenter":false,"element":"R","charge":0,"hydrogenCount":0,"coordinates":{"x":14.370973138283926,"y":62.361741406549896},"additionalInformation":{"atomName":"R","nglSelectionName":""}},{"id":5029,"label":"R","stereoCenter":false,"element":"R","charge":0,"hydrogenCount":0,"coordinates":{"x":-1.9877980454490638,"y":82.54566088777815},"additionalInformation":{"atomName":"R","nglSelectionName":""}}],"bonds":[{"id":1,"from":5024,"to":5025,"type":"double","aromatic":false},{"id":2,"from":5024,"to":5023,"type":"single","aromatic":false},{"id":3,"from":5024,"to":5029,"type":"single","aromatic":false},{"id":6,"from":5023,"to":5022,"type":"single","aromatic":false},{"id":7,"from":5023,"to":5026,"type":"single","aromatic":false},{"id":10,"from":5022,"to":6460,"type":"single","aromatic":false},{"id":11,"from":5022,"to":5017,"type":"single","aromatic":false}],"rings":[],"selectedAtoms":[],"selectedEdges":[]}],"atomPairInteractions":[{"id":0,"fromStructure":0,"toStructure":641,"from":6317,"to":6460},{"id":1,"fromStructure":0,"toStructure":631,"from":6344,"to":6454},{"id":2,"fromStructure":0,"toStructure":420,"from":6387,"to":3332},{"id":3,"fromStructure":0,"toStructure":420,"from":6311,"to":6445},{"id":4,"fromStructure":0,"toStructure":163,"from":6385,"to":1271},{"id":7,"fromStructure":0,"toStructure":146,"from":6345,"to":6434},{"id":9,"fromStructure":0,"toStructure":146,"from":6344,"to":1148},{"id":11,"fromStructure":0,"toStructure":138,"from":6382,"to":1086},{"id":12,"fromStructure":0,"toStructure":138,"from":6380,"to":1087},{"id":13,"fromStructure":0,"toStructure":138,"from":6382,"to":1087},{"id":14,"fromStructure":0,"toStructure":119,"from":6343,"to":6412},{"id":15,"fromStructure":0,"toStructure":119,"from":6343,"to":6415},{"id":16,"fromStructure":146,"toStructure":0,"from":6423,"to":6294},{"id":17,"fromStructure":146,"toStructure":0,"from":1148,"to":6295},{"id":18,"fromStructure":146,"toStructure":0,"from":6430,"to":6295},{"id":19,"fromStructure":146,"toStructure":0,"from":1145,"to":6295}],"piStackings":[],"cationPiStackings":[],"hydrophobicContacts":[{"id":0,"belongsTo":0,"controlPoints":[{"x":-5.827217019208348,"y":-79.49585185256747,"atomLinks":[6337]},{"x":-4.261410812467517,"y":-78.90130350220323,"atomLinks":[6337]},{"x":9.633992039251723,"y":-74.06527399380471,"atomLinks":[6333]},{"x":17.567827014848305,"y":-77.83746277532487,"atomLinks":[6329]},{"x":20.12944110663193,"y":-90.5131994634411,"atomLinks":[6329]},{"x":21.43718572128121,"y":-108.22125883207582,"atomLinks":[6328]},{"x":33.18451870221699,"y":-120.56517760811536,"atomLinks":[6328]},{"x":60.1500238990788,"y":-119.38851979952638,"atomLinks":[6326]},{"x":82.40743394179702,"y":-106.77769318489115,"atomLinks":[6326]},{"x":84.2936627690971,"y":-87.74668356045144,"atomLinks":[6326]},{"x":76.38634682038435,"y":-70.3789764064102,"atomLinks":[6324]},{"x":71.75138049409838,"y":-61.4456952053725,"atomLinks":[6324]}]},{"id":1,"belongsTo":0,"controlPoints":[{"x":-188.3168110728362,"y":-6.495918082167314,"atomLinks":[6312]},{"x":-189.1806795595917,"y":-6.270366834408499,"atomLinks":[6312]},{"x":-195.3656758420335,"y":-5.343304650458236,"atomLinks":[6312]},{"x":-201.50426722644855,"y":-8.24749256582794,"atomLinks":[6312]}]},{"id":2,"belongsTo":0,"controlPoints":[{"x":-175.40545872540116,"y":-79.28959406987856,"atomLinks":[6306]},{"x":-174.7031869015666,"y":-79.33702714374886,"atomLinks":[6306]},{"x":-165.65616726995222,"y":-78.34256816576706,"atomLinks":[6306]},{"x":-153.36414270756796,"y":-74.56945616036177,"atomLinks":[6306]}]}],"annotations":[{"id":0,"color":"rgb(1, 154, 77)","label":"Thr810A","isStructureLabel":false,"additionalInformation":{"chain":"A","id":"810","name":"Thr"},"belongsTo":{"type":"structureSpline","id":0,"atomLinks":[6329]},"coordinates":{"x":10.848834521595439,"y":-111.96912325492683}},{"id":1,"color":"rgb(1, 154, 77)","label":"Tyr761A","isStructureLabel":false,"additionalInformation":{"chain":"A","id":"761","name":"Tyr"},"belongsTo":{"type":"structureSpline","id":0,"atomLinks":[6337]},"coordinates":{"x":25.074330638136768,"y":-124.8302079217756}},{"id":2,"color":"rgb(1, 154, 77)","label":"Trp756A","isStructureLabel":false,"additionalInformation":{"chain":"A","id":"756","name":"Trp"},"belongsTo":{"type":"structureSpline","id":0,"atomLinks":[6306]},"coordinates":{"x":-156.44253986063322,"y":-86.98559966330029}},{"id":3,"color":"rgb(1, 154, 77)","label":"Leu625A","isStructureLabel":false,"additionalInformation":{"chain":"A","id":"625","name":"Leu"},"belongsTo":{"type":"structureSpline","id":0,"atomLinks":[6306]},"coordinates":{"x":-139.17260813275573,"y":-82.4983254277066}},{"id":4,"color":"rgb(1, 154, 77)","label":"Ala331A","isStructureLabel":false,"additionalInformation":{"chain":"A","id":"331","name":"Ala"},"belongsTo":{"type":"structureSpline","id":0,"atomLinks":[6337]},"coordinates":{"x":6.530038252619096,"y":-98.7108966017685}},{"id":5,"color":"rgb(1, 154, 77)","label":"Ala309A","isStructureLabel":false,"additionalInformation":{"chain":"A","id":"309","name":"Ala"},"belongsTo":{"type":"structureSpline","id":0,"atomLinks":[6307]},"coordinates":{"x":-177.45709659528862,"y":-91.71541153028646}},{"id":6,"color":"rgb(34, 34, 34)","label":"Ser289A","isStructureLabel":true,"belongsTo":{"type":"structure","id":119,"atomLinks":[945]},"coordinates":{"x":-90.53781645282788,"y":84.63689241502999}},{"id":7,"color":"rgb(34, 34, 34)","label":"Arg316A","isStructureLabel":true,"belongsTo":{"type":"structure","id":146,"atomLinks":[1149]},"coordinates":{"x":-168.22106730716024,"y":-107.19110379727566}}]}}}
