# Supplementary material for: PoseEdit: enhanced ligand binding mode communication by interactive 2D diagrams
Source: J Comput Aided Mol Des. 2023 Jul 29;37(10):491–503. doi: 10.1007/s10822-023-00522-4 (PMC10440272; doi:10.1007/s10822-023-00522-4)
Supplement: Supplementary file 5 — Supplementary file5 (JSON 69 KB) [file 10822_2023_522_MOESM5_ESM.json]

{"opts":{"textSize":5.5,"chargeFontSize":3.3,"chargeOffset":1.65,"hoverAfterDeselection":false,"historyCanClearScene":false,"resetMode":1,"allowedStructureRepresentations":{"ligand":[1,2],"residue":[1,2],"default":[1,2]},"structureCircleOpts":{"ligand":{"rad":23,"textColor":"#ffffff","circleCss":{"stroke":"#ffffff","fill":"#aaaaaa","opacity":0.6},"labelAutoSplit":false,"labelAutoSplitMinCharsPerLine":2,"labelManualLineBreakChars":[" ","-","_"],"labelManualIncludeSplitChar":[false,false],"labelMaxLines":3,"labelSameFontSize":true},"residue":{"rad":17,"textColor":"#ffffff","circleCss":{"stroke":"#ffffff","fill":"#aaaaaa","opacity":0.4},"labelAutoSplit":false,"labelAutoSplitMinCharsPerLine":2,"labelManualLineBreakChars":[" ","-","_"],"labelManualIncludeSplitChar":[false,false],"labelMaxLines":3,"labelSameFontSize":true},"default":{"circleCss":{"stroke":"#000000","fill":"#808080","opacity":"0.4"},"rad":20,"textColor":"#000000","labelMaxLines":3,"labelSameFontSize":true,"labelAutoSplit":true,"labelAutoSplitMinCharsPerLine":3,"labelManualLineBreakChars":[" ","-","_"],"labelManualIncludeSplitChar":[false,false]}},"sceneMaxScale":null,"addIntermolecularSnapDist":25,"buttons":{"zoomIn":[{"type":"wheel","button":"down"}],"zoomOut":[{"type":"wheel","button":"up"}],"advanceHistory":[],"revertHistory":[],"center":[],"structureReset":[],"remove":[],"mouse":{"edit":[{"key":0,"modifiers":[]}]}},"debug":{"atoms":true,"showAtoms":false,"edges":true,"showEdges":false,"textSize":6.5},"geomineMode":false,"geomine":{"RingCenterColor":"#33cccc","SecondaryStructureColor":"#ffd700","interactionQueryDashDrawn":1.5,"interactionQueryDashGap":1.5},"allowInteraction":true,"allowedInteraction":["","movement","rotation","scaledRotation","rectSelect","freeSelect","lineMirror","bondMirror","zoomIn","zoomOut","advanceHistory","revertHistory","center","structureReset","remove","addIntermolecular","addAnnotation","globalMovement","doNothing","addStructure","clickSelect","addAtom","edit","mirrorSelect","mouse"],"excludedInteraction":[],"defaultInteraction":15,"moveFreedomLevel":"structures","moveAllSelection":true,"selectionGrace":0.4,"scaledRotationThreshold":5,"zoomStrength":7,"sceneMinScale":0.5,"handleCollisionWith":"selector","atomMode":"name","textSelector":"full","fontFamily":"arial","textCrop":1.5675,"textBorderCorrection":1,"labelSideCorrection":1,"hOffset":1.1,"hNumberFontSize":3.3,"hNumberOffset":1.29,"atomRadius":3.75,"atomSelectorRadius":5,"smallestBboxWidth":20,"lineWidth":0.65,"wedgeBaseWidth":0.3,"wedgeFullWidth":2.5,"wedgeSpacing":1,"spaceBetweenDouble":1.3,"spaceBetweenTriple":0.75,"spaceToRing":1.3,"cutoffAngleDouble":60,"edgeSelectorOffset":2.25,"lineDashDrawn":2,"lineDashGap":2,"colors":{"DEFAULT":"rgb(255, 255, 255)","BACKGROUND":"rgb(54, 54, 54)","HOVER":"rgb(142, 255, 125)","SELECTION":"rgb(16, 255, 0)","MIRROR":"rgb(255, 102, 0)","multiSelectionToolBorder":"rgb(255, 51, 255)","multiSelectionToolFill":"rgb(255, 230, 255)","cationPiStackings":"rgb(153, 204, 51)","piStackings":"rgb(51, 204, 204)","atomPairInteractions":"rgb(102, 153, 255)","ionicInteractions":"rgb(255, 0, 255)","metalInteractions":"rgb(247, 222, 58)","hydrophobicContacts":"rgb(1, 154, 77)","C":"rgb(255, 255, 255)","N":"rgb(52, 152, 219)","O":"rgb(231, 76, 60)","H":"rgb(170, 170, 170)","HE":"rgb(217, 255, 255)","LI":"rgb(204, 128, 255)","BE":"rgb(194, 255, 0)","B":"rgb(230, 126, 34)","F":"rgb(39, 174, 96)","NE":"rgb(179, 227, 245)","NA":"rgb(171, 92, 242)","MG":"rgb(124, 229, 0)","AL":"rgb(191, 166, 166)","SI":"rgb(240, 200, 160)","P":"rgb(211, 84, 0)","S":"rgb(241, 196, 15)","CL":"rgb(22, 160, 133)","AR":"rgb(128, 209, 227)","K":"rgb(143, 64, 212)","CA":"rgb(51, 216, 0)","SC":"rgb(230, 230, 230)","TI":"rgb(191, 194, 199)","V":"rgb(166, 166, 171)","CR":"rgb(138, 153, 199)","MN":"rgb(156, 122, 199)","FE":"rgb(224, 102, 51)","CO":"rgb(240, 144, 160)","NI":"rgb(80, 208, 80)","CU":"rgb(200, 128, 51)","ZN":"rgb(125, 128, 176)","GA":"rgb(194, 143, 143)","GE":"rgb(102, 143, 143)","AS":"rgb(189, 128, 227)","SE":"rgb(255, 161, 0)","BR":"rgb(211, 84, 0)","KR":"rgb(92, 184, 209)","RB":"rgb(112, 46, 176)","SR":"rgb(0, 255, 0)","Y":"rgb(148, 255, 255)","ZR":"rgb(148, 224, 224)","NB":"rgb(115, 194, 201)","MO":"rgb(84, 181, 181)","TC":"rgb(59, 158, 158)","RU":"rgb(36, 143, 143)","RH":"rgb(10, 125, 140)","PD":"rgb(0, 105, 133)","AG":"rgb(192, 192, 192)","CD":"rgb(255, 217, 143)","IN":"rgb(166, 117, 115)","SN":"rgb(102, 128, 128)","SB":"rgb(158, 99, 181)","TE":"rgb(212, 122, 0)","I":"rgb(142, 68, 173)","XE":"rgb(148, 0, 148)","CS":"rgb(87, 23, 143)","BA":"rgb(0, 201, 0)","LA":"rgb(112, 212, 255)","CE":"rgb(255, 255, 199)","PR":"rgb(217, 255, 199)","ND":"rgb(199, 255, 199)","PM":"rgb(163, 255, 199)","SM":"rgb(143, 255, 199)","EU":"rgb(97, 255, 199)","GD":"rgb(69, 255, 199)","TB":"rgb(48, 255, 199)","DY":"rgb(31, 255, 199)","HO":"rgb(0, 255, 156)","ER":"rgb(0, 230, 117)","TM":"rgb(0, 212, 82)","YB":"rgb(0, 191, 56)","LU":"rgb(0, 171, 36)","HF":"rgb(77, 194, 255)","TA":"rgb(77, 166, 255)","W":"rgb(33, 148, 214)","RE":"rgb(38, 125, 171)","OS":"rgb(38, 102, 150)","IR":"rgb(23, 84, 135)","PT":"rgb(208, 208, 224)","AU":"rgb(255, 209, 35)","HG":"rgb(184, 184, 208)","TL":"rgb(166, 84, 77)","PB":"rgb(87, 89, 97)","BI":"rgb(158, 79, 181)","PO":"rgb(171, 92, 0)","AT":"rgb(117, 79, 69)","RN":"rgb(66, 130, 150)","FR":"rgb(66, 0, 102)","RA":"rgb(0, 125, 0)","AC":"rgb(112, 171, 250)","TH":"rgb(0, 186, 255)","PA":"rgb(0, 161, 255)","U":"rgb(0, 143, 255)","NP":"rgb(0, 128, 255)","PU":"rgb(0, 107, 255)","AM":"rgb(84, 92, 242)","CM":"rgb(120, 92, 227)","BK":"rgb(138, 79, 227)","CF":"rgb(161, 54, 212)","ES":"rgb(179, 31, 212)","FM":"rgb(179, 31, 186)","MD":"rgb(179, 13, 166)","NO":"rgb(189, 13, 135)","LR":"rgb(199, 0, 102)","RF":"rgb(204, 0, 89)","DB":"rgb(209, 0, 79)","SG":"rgb(217, 0, 69)","BH":"rgb(224, 0, 56)","HS":"rgb(230, 0, 46)","MT":"rgb(235, 0, 38)","DS":"rgb(255, 255, 255)","RG":"rgb(255, 255, 255)","CN":"rgb(255, 255, 255)","UUT":"rgb(255, 255, 255)","FL":"rgb(255, 255, 255)","UUP":"rgb(255, 255, 255)","LV":"rgb(255, 255, 255)","UUH":"rgb(255, 255, 255)","D":"rgb(255, 255, 192)","T":"rgb(255, 255, 160)"},"selectorOpacity":1,"selectorDashArray":4,"selectorDashWidth":3,"mirrorLineWidth":0.65,"piPiRadius":3.75,"drawAreaPadding":15,"decimalPrecision":8,"svgElementOrder":["hydrophobicContactSelectors","cationPiStackingsSelectors","piStackingsSelectors","atomPairInteractionsSelectors","hydrophobicContacts","distances","interactions","cationPiStackings","piStackings","atomPairInteractions","distancesSelectors","interactionsSelectors","bondSelectors","atomSelectors","annotationSelectors","structureCirclesSelectors","bonds","atoms","annotations","structureCircles","bondDebugTexts","atomDebugTexts"],"penalties":{"coordinateOverlap":1000,"mainDrawingOverlap":50,"otherDrawingOverlap":10,"edgeMainDrawingOverlap":20,"edgeOtherDrawingOverlap":10,"smallestAngleWithoutPenalty":30,"smallestAllowedAngle":20,"thirtyDegreeAngleViolation":5,"smallAngleViolations":10,"heavyAngleViolations":100,"nonCyclicEdgeHits":50,"oneCyclicEdgeHits":10,"cyclicEdgeHits":10,"hiddenEdges":200,"allowedEdgeLengthDifference":0.3333333333333333,"edgeLengthViolations":10},"BACKGROUND":"rgb(54, 54, 54)"},"diagram":{"scene":{"structures":[{"id":722,"structureName":"FAD_A_901","structureLabel":"FAD_A_901","structureType":"ligand","representation":1,"atoms":[{"id":7708,"label":"P","stereoCenter":false,"element":"P","charge":0,"hydrogenCount":0,"coordinates":{"x":-86.9439479395821,"y":-42.841044131816396},"aromatic":false,"additionalInformation":{"atomName":"PA","infileId":6293,"nglSelectionName":""}},{"id":7709,"label":"P","stereoCenter":false,"element":"P","charge":0,"hydrogenCount":0,"coordinates":{"x":-61.6222897075762,"y":-37.02666696202711},"aromatic":false,"additionalInformation":{"atomName":"P","infileId":6342,"nglSelectionName":""}},{"id":7710,"label":"O","stereoCenter":false,"element":"O","charge":-0.5,"hydrogenCount":0,"coordinates":{"x":-76.72694478781794,"y":-53.82343215067826},"aromatic":false,"additionalInformation":{"atomName":"O2A","infileId":6295,"nglSelectionName":""}},{"id":7711,"label":"O","stereoCenter":false,"element":"O","charge":-0.5,"hydrogenCount":0,"coordinates":{"x":-58.26529943203614,"y":-51.64619555531389},"aromatic":false,"additionalInformation":{"atomName":"O2P","infileId":6344,"nglSelectionName":""}},{"id":7712,"label":"O","stereoCenter":false,"element":"O","charge":-0.5,"hydrogenCount":0,"coordinates":{"x":-91.34661608988145,"y":-57.18055518811849},"aromatic":false,"additionalInformation":{"atomName":"O1A","infileId":6294,"nglSelectionName":""}},{"id":7713,"label":"O","stereoCenter":false,"element":"O","charge":-0.5,"hydrogenCount":0,"coordinates":{"x":-57.219764262945375,"y":-22.687288673224696},"aromatic":false,"additionalInformation":{"atomName":"O1P","infileId":6343,"nglSelectionName":""}},{"id":7714,"label":"O","stereoCenter":false,"element":"O","charge":0,"hydrogenCount":0,"coordinates":{"x":15.87787871072787,"y":-5.90233731911507},"aromatic":false,"additionalInformation":{"atomName":"O2","infileId":6317,"nglSelectionName":""}},{"id":7715,"label":"O","stereoCenter":false,"element":"O","charge":0,"hydrogenCount":0,"coordinates":{"x":65.55094220946597,"y":-21.153132819558678},"aromatic":false,"additionalInformation":{"atomName":"O4","infileId":6320,"nglSelectionName":""}},{"id":7716,"label":"O","stereoCenter":false,"element":"O","charge":0,"hydrogenCount":0,"coordinates":{"x":-75.96166799728155,"y":-32.62414152033729},"aromatic":false,"additionalInformation":{"atomName":"O3P","infileId":6345,"nglSelectionName":""}},{"id":7717,"label":"O","stereoCenter":false,"element":"O","charge":0,"hydrogenCount":0,"coordinates":{"x":-101.28341560679088,"y":-38.43860183873087},"aromatic":false,"additionalInformation":{"atomName":"O5B","infileId":6296,"nglSelectionName":""}},{"id":7718,"label":"O","stereoCenter":false,"element":"O","charge":0,"hydrogenCount":0,"coordinates":{"x":-47.002761113600904,"y":-33.66967668948558},"aromatic":false,"additionalInformation":{"atomName":"O5'","infileId":6341,"nglSelectionName":""}},{"id":7719,"label":"O","stereoCenter":false,"element":"O","charge":0,"hydrogenCount":0,"coordinates":{"x":-138.59549099850085,"y":-53.26624875907658},"aromatic":false,"additionalInformation":{"atomName":"O4B","infileId":6299,"nglSelectionName":""}},{"id":7720,"label":"O","stereoCenter":false,"element":"O","charge":0,"hydrogenCount":0,"coordinates":{"x":-155.4829467454624,"y":-18.318344213779298},"aromatic":false,"additionalInformation":{"atomName":"O2B","infileId":6303,"nglSelectionName":""}},{"id":7721,"label":"O","stereoCenter":false,"element":"O","charge":0,"hydrogenCount":1,"coordinates":{"x":-17.763703923230565,"y":-26.955696147003493},"aromatic":false,"additionalInformation":{"atomName":"O4'","infileId":6339,"nglSelectionName":""}},{"id":7722,"label":"O","stereoCenter":false,"element":"O","charge":0,"hydrogenCount":0,"coordinates":{"x":-122.85387996539275,"y":-17.787531070488175},"aromatic":false,"additionalInformation":{"atomName":"O3B","infileId":6301,"nglSelectionName":""}},{"id":7723,"label":"O","stereoCenter":false,"element":"O","charge":0,"hydrogenCount":1,"coordinates":{"x":-16.351751654846005,"y":-66.61684074527614},"aromatic":false,"additionalInformation":{"atomName":"O3'","infileId":6337,"nglSelectionName":""}},{"id":7724,"label":"O","stereoCenter":false,"element":"O","charge":0,"hydrogenCount":1,"coordinates":{"x":7.072827822508941,"y":-34.581093893323875},"aromatic":false,"additionalInformation":{"atomName":"O2'","infileId":6335,"nglSelectionName":""}},{"id":7725,"label":"N","stereoCenter":false,"element":"N","charge":0,"hydrogenCount":0,"coordinates":{"x":-179.14854128519943,"y":-26.00620789163103},"aromatic":true,"additionalInformation":{"atomName":"N3A","infileId":6313,"nglSelectionName":""}},{"id":7726,"label":"N","stereoCenter":false,"element":"N","charge":0,"hydrogenCount":0,"coordinates":{"x":-204.93952279860855,"y":-29.142129452844152},"aromatic":true,"additionalInformation":{"atomName":"N1A","infileId":6311,"nglSelectionName":""}},{"id":7727,"label":"N","stereoCenter":false,"element":"N","charge":0,"hydrogenCount":0,"coordinates":{"x":56.74589132124706,"y":-49.83188939376752},"aromatic":true,"additionalInformation":{"atomName":"N5","infileId":6322,"nglSelectionName":""}},{"id":7728,"label":"N","stereoCenter":false,"element":"N","charge":0,"hydrogenCount":0,"coordinates":{"x":-184.46158704355724,"y":-64.09820137839922},"aromatic":true,"additionalInformation":{"atomName":"N7A","infileId":6307,"nglSelectionName":""}},{"id":7729,"label":"N","stereoCenter":false,"element":"N","charge":0,"hydrogenCount":0,"coordinates":{"x":21.692356417861305,"y":-31.22410362677934},"aromatic":true,"additionalInformation":{"atomName":"N1","infileId":6315,"nglSelectionName":""}},{"id":7730,"label":"N","stereoCenter":false,"element":"N","charge":0,"hydrogenCount":0,"coordinates":{"x":-165.06101826268718,"y":-49.51473503702335},"aromatic":true,"additionalInformation":{"atomName":"N9A","infileId":6305,"nglSelectionName":""}},{"id":7731,"label":"N","stereoCenter":false,"element":"N","charge":0,"hydrogenCount":0,"coordinates":{"x":27.50683412499464,"y":-56.54586993444362},"aromatic":true,"additionalInformation":{"atomName":"N10","infileId":6331,"nglSelectionName":""}},{"id":7732,"label":"N","stereoCenter":false,"element":"N","charge":0,"hydrogenCount":0,"coordinates":{"x":40.71441045784451,"y":-13.527735071432428},"aromatic":true,"additionalInformation":{"atomName":"N3","infileId":6318,"nglSelectionName":""}},{"id":7733,"label":"N","stereoCenter":false,"element":"N","charge":0,"hydrogenCount":0,"coordinates":{"x":-215.11911102419458,"y":-53.04538292237582},"aromatic":false,"additionalInformation":{"atomName":"N6A","infileId":6310,"nglSelectionName":""}},{"id":7734,"label":"","stereoCenter":false,"element":"C","charge":0,"hydrogenCount":0,"coordinates":{"x":-177.33817792193798,"y":-40.89662473830534},"aromatic":true,"additionalInformation":{"atomName":"C4A","infileId":6314,"nglSelectionName":""}},{"id":7735,"label":"","stereoCenter":false,"element":"C","charge":0,"hydrogenCount":0,"coordinates":{"x":-203.12898069136241,"y":-44.032380009145825},"aromatic":true,"additionalInformation":{"atomName":"C6A","infileId":6309,"nglSelectionName":""}},{"id":7736,"label":"","stereoCenter":false,"element":"C","charge":0,"hydrogenCount":0,"coordinates":{"x":-189.32830825013122,"y":-49.909627655577765},"aromatic":true,"additionalInformation":{"atomName":"C5A","infileId":6308,"nglSelectionName":""}},{"id":7737,"label":"","stereoCenter":false,"element":"C","charge":0,"hydrogenCount":0,"coordinates":{"x":52.343365882498446,"y":-64.17126768437588},"aromatic":true,"additionalInformation":{"atomName":"C5X","infileId":6323,"nglSelectionName":""}},{"id":7738,"label":"","stereoCenter":false,"element":"C","charge":0,"hydrogenCount":0,"coordinates":{"x":37.72383728852304,"y":-67.52825795691739},"aromatic":true,"additionalInformation":{"atomName":"C9A","infileId":6330,"nglSelectionName":""}},{"id":7739,"label":"","stereoCenter":false,"element":"C","charge":0,"hydrogenCount":0,"coordinates":{"x":58.15784360001885,"y":-89.49303398965496},"aromatic":true,"additionalInformation":{"atomName":"C7","infileId":6325,"nglSelectionName":""}},{"id":7740,"label":"","stereoCenter":false,"element":"C","charge":0,"hydrogenCount":0,"coordinates":{"x":43.53831500604355,"y":-92.85002426219651},"aromatic":true,"additionalInformation":{"atomName":"C8","infileId":6327,"nglSelectionName":""}},{"id":7741,"label":"","stereoCenter":false,"element":"C","charge":0,"hydrogenCount":0,"coordinates":{"x":-192.94921372061032,"y":-20.128960243202776},"aromatic":true,"additionalInformation":{"atomName":"C2A","infileId":6312,"nglSelectionName":""}},{"id":7742,"label":"","stereoCenter":false,"element":"C","charge":0,"hydrogenCount":0,"coordinates":{"x":62.56036903876752,"y":-75.15365569904662},"aromatic":true,"additionalInformation":{"atomName":"C6","infileId":6324,"nglSelectionName":""}},{"id":7743,"label":"","stereoCenter":false,"element":"C","charge":0,"hydrogenCount":0,"coordinates":{"x":33.321311854279315,"y":-81.86763624333466},"aromatic":true,"additionalInformation":{"atomName":"C9","infileId":6329,"nglSelectionName":""}},{"id":7744,"label":"","stereoCenter":false,"element":"C","charge":0,"hydrogenCount":0,"coordinates":{"x":26.09488186249213,"y":-16.88472533797695},"aromatic":true,"additionalInformation":{"atomName":"C2","infileId":6316,"nglSelectionName":""}},{"id":7745,"label":"","stereoCenter":false,"element":"C","charge":0,"hydrogenCount":0,"coordinates":{"x":50.931413614113765,"y":-24.510123086103203},"aromatic":true,"additionalInformation":{"atomName":"C4","infileId":6319,"nglSelectionName":""}},{"id":7746,"label":"","stereoCenter":false,"element":"C","charge":0,"hydrogenCount":0,"coordinates":{"x":31.909359569625508,"y":-42.20649164564123},"aromatic":true,"additionalInformation":{"atomName":"C10","infileId":6332,"nglSelectionName":""}},{"id":7747,"label":"","stereoCenter":false,"element":"C","charge":0,"hydrogenCount":0,"coordinates":{"x":46.52888816497773,"y":-38.8495013790967},"aromatic":true,"additionalInformation":{"atomName":"C4X","infileId":6321,"nglSelectionName":""}},{"id":7748,"label":"","stereoCenter":false,"element":"C","charge":0,"hydrogenCount":0,"coordinates":{"x":-169.46359703808412,"y":-63.85416294714081},"aromatic":true,"additionalInformation":{"atomName":"C8A","infileId":6306,"nglSelectionName":""}},{"id":7749,"label":"","stereoCenter":true,"element":"C","charge":0,"hydrogenCount":0,"coordinates":{"x":-150.87247190302202,"y":-44.6479721688097},"aromatic":false,"additionalInformation":{"atomName":"C1B","infileId":6304,"nglSelectionName":""}},{"id":7750,"label":"","stereoCenter":true,"element":"C","charge":0,"hydrogenCount":0,"coordinates":{"x":-126.60527129076615,"y":-44.25316269966204},"aromatic":false,"additionalInformation":{"atomName":"C4B","infileId":6298,"nglSelectionName":""}},{"id":7751,"label":"","stereoCenter":true,"element":"C","charge":0,"hydrogenCount":0,"coordinates":{"x":-146.46998250390482,"y":-30.308627398879672},"aromatic":false,"additionalInformation":{"atomName":"C2B","infileId":6302,"nglSelectionName":""}},{"id":7752,"label":"","stereoCenter":true,"element":"C","charge":0,"hydrogenCount":0,"coordinates":{"x":-22.166229367861447,"y":-41.29507443580589},"aromatic":false,"additionalInformation":{"atomName":"C4'","infileId":6338,"nglSelectionName":""}},{"id":7753,"label":"","stereoCenter":true,"element":"C","charge":0,"hydrogenCount":0,"coordinates":{"x":-131.47199250456063,"y":-30.064588967077704},"aromatic":false,"additionalInformation":{"atomName":"C3B","infileId":6300,"nglSelectionName":""}},{"id":7754,"label":"","stereoCenter":true,"element":"C","charge":0,"hydrogenCount":0,"coordinates":{"x":-11.949226216097244,"y":-52.27746245466779},"aromatic":false,"additionalInformation":{"atomName":"C3'","infileId":6336,"nglSelectionName":""}},{"id":7755,"label":"","stereoCenter":true,"element":"C","charge":0,"hydrogenCount":0,"coordinates":{"x":2.670302377878059,"y":-48.920472182126275},"aromatic":false,"additionalInformation":{"atomName":"C2'","infileId":6334,"nglSelectionName":""}},{"id":7756,"label":"","stereoCenter":false,"element":"C","charge":0,"hydrogenCount":0,"coordinates":{"x":-112.26580362355719,"y":-48.65560499274759},"aromatic":false,"additionalInformation":{"atomName":"C5B","infileId":6297,"nglSelectionName":""}},{"id":7757,"label":"","stereoCenter":false,"element":"C","charge":0,"hydrogenCount":0,"coordinates":{"x":-36.785757961836694,"y":-44.65206470834746},"aromatic":false,"additionalInformation":{"atomName":"C5'","infileId":6340,"nglSelectionName":""}},{"id":7758,"label":"","stereoCenter":false,"element":"C","charge":0,"hydrogenCount":0,"coordinates":{"x":12.887305529642248,"y":-59.90286020098814},"aromatic":false,"additionalInformation":{"atomName":"C1'","infileId":6333,"nglSelectionName":""}},{"id":7759,"label":"","stereoCenter":false,"element":"C","charge":0,"hydrogenCount":0,"coordinates":{"x":68.37484675628806,"y":-100.47542200432576},"aromatic":false,"additionalInformation":{"atomName":"C7M","infileId":6326,"nglSelectionName":""}},{"id":7760,"label":"","stereoCenter":false,"element":"C","charge":0,"hydrogenCount":0,"coordinates":{"x":39.13578956729474,"y":-107.18940255280492},"aromatic":false,"additionalInformation":{"atomName":"C8M","infileId":6328,"nglSelectionName":""}},{"id":7761,"label":"H","stereoCenter":false,"element":"H","charge":0,"hydrogenCount":0,"coordinates":{"x":-151.0745960273802,"y":-7.967819563895993},"aromatic":false,"additionalInformation":{"atomName":"H","infileId":6380,"nglSelectionName":""}},{"id":7762,"label":"H","stereoCenter":false,"element":"H","charge":0,"hydrogenCount":0,"coordinates":{"x":-127.5961938683457,"y":-7.585874487500519},"aromatic":false,"additionalInformation":{"atomName":"H","infileId":6382,"nglSelectionName":""}},{"id":7763,"label":"H","stereoCenter":false,"element":"H","charge":0,"hydrogenCount":0,"coordinates":{"x":44.01630454131765,"y":-2.7732013548305545},"aromatic":false,"additionalInformation":{"atomName":"H","infileId":6385,"nglSelectionName":""}},{"id":7764,"label":"H","stereoCenter":false,"element":"H","charge":0,"hydrogenCount":0,"coordinates":{"x":-213.76131616327413,"y":-64.21317477686185},"aromatic":false,"additionalInformation":{"atomName":"H","infileId":6386,"nglSelectionName":""}},{"id":7765,"label":"H","stereoCenter":false,"element":"H","charge":0,"hydrogenCount":0,"coordinates":{"x":-225.4696153551179,"y":-48.637447187552034},"aromatic":false,"additionalInformation":{"atomName":"H","infileId":6387,"nglSelectionName":""}}],"bonds":[{"id":1392,"from":7708,"to":7710,"type":"single","aromatic":true},{"id":1393,"from":7708,"to":7712,"type":"single","aromatic":true},{"id":1394,"from":7708,"to":7716,"type":"single","aromatic":false},{"id":1395,"from":7708,"to":7717,"type":"single","aromatic":false},{"id":1396,"from":7709,"to":7711,"type":"single","aromatic":true},{"id":1397,"from":7709,"to":7713,"type":"single","aromatic":true},{"id":1398,"from":7709,"to":7716,"type":"single","aromatic":false},{"id":1399,"from":7709,"to":7718,"type":"single","aromatic":false},{"id":1400,"from":7714,"to":7744,"type":"double","aromatic":false},{"id":1401,"from":7715,"to":7745,"type":"double","aromatic":false},{"id":1402,"from":7717,"to":7756,"type":"single","aromatic":false},{"id":1403,"from":7718,"to":7757,"type":"single","aromatic":false},{"id":1404,"from":7719,"to":7749,"type":"single","aromatic":false},{"id":1405,"from":7719,"to":7750,"type":"single","aromatic":false},{"id":1406,"from":7720,"to":7751,"type":"stereoFrontReverse","aromatic":false},{"id":1407,"from":7720,"to":7761,"type":"single","aromatic":false},{"id":1408,"from":7721,"to":7752,"type":"stereoBackReverse","aromatic":false},{"id":1409,"from":7722,"to":7753,"type":"stereoFrontReverse","aromatic":false},{"id":1410,"from":7722,"to":7762,"type":"single","aromatic":false},{"id":1411,"from":7723,"to":7754,"type":"stereoFrontReverse","aromatic":false},{"id":1412,"from":7724,"to":7755,"type":"stereoBackReverse","aromatic":false},{"id":1413,"from":7725,"to":7734,"type":"single","aromatic":true},{"id":1414,"from":7725,"to":7741,"type":"single","aromatic":true},{"id":1415,"from":7726,"to":7735,"type":"single","aromatic":true},{"id":1416,"from":7726,"to":7741,"type":"single","aromatic":true},{"id":1417,"from":7727,"to":7737,"type":"single","aromatic":true},{"id":1418,"from":7727,"to":7747,"type":"single","aromatic":true},{"id":1419,"from":7728,"to":7736,"type":"single","aromatic":true},{"id":1420,"from":7728,"to":7748,"type":"single","aromatic":true},{"id":1421,"from":7729,"to":7744,"type":"single","aromatic":true},{"id":1422,"from":7729,"to":7746,"type":"single","aromatic":true},{"id":1423,"from":7730,"to":7734,"type":"single","aromatic":true},{"id":1424,"from":7730,"to":7748,"type":"single","aromatic":true},{"id":1425,"from":7730,"to":7749,"type":"stereoBackReverse","aromatic":false},{"id":1426,"from":7731,"to":7738,"type":"single","aromatic":true},{"id":1427,"from":7731,"to":7746,"type":"single","aromatic":true},{"id":1428,"from":7731,"to":7758,"type":"single","aromatic":false},{"id":1429,"from":7732,"to":7744,"type":"single","aromatic":true},{"id":1430,"from":7732,"to":7745,"type":"single","aromatic":true},{"id":1431,"from":7732,"to":7763,"type":"single","aromatic":false},{"id":1432,"from":7733,"to":7735,"type":"single","aromatic":false},{"id":1433,"from":7733,"to":7764,"type":"single","aromatic":false},{"id":1434,"from":7733,"to":7765,"type":"single","aromatic":false},{"id":1435,"from":7734,"to":7736,"type":"single","aromatic":true},{"id":1436,"from":7735,"to":7736,"type":"single","aromatic":true},{"id":1437,"from":7737,"to":7738,"type":"single","aromatic":true},{"id":1438,"from":7737,"to":7742,"type":"single","aromatic":true},{"id":1439,"from":7738,"to":7743,"type":"single","aromatic":true},{"id":1440,"from":7739,"to":7740,"type":"single","aromatic":true},{"id":1441,"from":7739,"to":7742,"type":"single","aromatic":true},{"id":1442,"from":7739,"to":7759,"type":"single","aromatic":false},{"id":1443,"from":7740,"to":7743,"type":"single","aromatic":true},{"id":1444,"from":7740,"to":7760,"type":"single","aromatic":false},{"id":1445,"from":7745,"to":7747,"type":"single","aromatic":true},{"id":1446,"from":7746,"to":7747,"type":"single","aromatic":true},{"id":1447,"from":7749,"to":7751,"type":"single","aromatic":false},{"id":1448,"from":7750,"to":7753,"type":"single","aromatic":false},{"id":1449,"from":7750,"to":7756,"type":"stereoBack","aromatic":false},{"id":1450,"from":7751,"to":7753,"type":"single","aromatic":false},{"id":1451,"from":7752,"to":7754,"type":"single","aromatic":false},{"id":1452,"from":7752,"to":7757,"type":"single","aromatic":false},{"id":1453,"from":7754,"to":7755,"type":"single","aromatic":false},{"id":1454,"from":7755,"to":7758,"type":"single","aromatic":false}],"rings":[{"id":104,"atoms":[7719,7750,7753,7751,7749]},{"id":105,"atoms":[7725,7734,7736,7735,7726,7741]},{"id":106,"atoms":[7730,7734,7736,7728,7748]},{"id":107,"atoms":[7731,7738,7737,7727,7747,7746]},{"id":108,"atoms":[7745,7747,7746,7729,7744,7732]},{"id":109,"atoms":[7737,7738,7743,7740,7739,7742]}],"selectedAtoms":[],"selectedEdges":[]},{"id":723,"structureName":"Ser289A","structureLabel":"Ser289A","structureType":"residue","representation":1,"atoms":[{"id":7766,"label":"","stereoCenter":false,"element":"C","charge":0,"hydrogenCount":0,"coordinates":{"x":-85.40300718665655,"y":57.83421118988809},"aromatic":false,"additionalInformation":{"atomName":"C","infileId":944,"nglSelectionName":""}},{"id":7767,"label":"O","stereoCenter":false,"element":"O","charge":0,"hydrogenCount":0,"coordinates":{"x":-80.09363291966999,"y":71.86312905704828},"aromatic":false,"additionalInformation":{"atomName":"O","infileId":945,"nglSelectionName":""}},{"id":7768,"label":"","stereoCenter":false,"element":"C","charge":0,"hydrogenCount":0,"coordinates":{"x":-75.90829506275934,"y":46.221699260301726},"aromatic":false,"additionalInformation":{"atomName":"CA","infileId":943,"nglSelectionName":""}},{"id":7769,"label":"N","stereoCenter":false,"element":"N","charge":0,"hydrogenCount":0,"coordinates":{"x":-81.21766932399112,"y":32.192781390963525},"aromatic":false,"additionalInformation":{"atomName":"N","infileId":942,"nglSelectionName":""}},{"id":7770,"label":"","stereoCenter":false,"element":"C","charge":0,"hydrogenCount":0,"coordinates":{"x":-61.10420866836952,"y":48.63810519844782},"aromatic":false,"additionalInformation":{"atomName":"CB","infileId":946,"nglSelectionName":""}},{"id":7771,"label":"O","stereoCenter":false,"element":"O","charge":0,"hydrogenCount":0,"coordinates":{"x":-51.60949654447235,"y":37.02559326886146},"aromatic":false,"additionalInformation":{"atomName":"OG","infileId":947,"nglSelectionName":""}},{"id":7772,"label":"H","stereoCenter":false,"element":"H","charge":0,"hydrogenCount":0,"coordinates":{"x":-74.0966352310682,"y":23.48339744377378},"aromatic":false,"additionalInformation":{"atomName":"H","infileId":6412,"nglSelectionName":""}},{"id":7773,"label":"H","stereoCenter":false,"element":"H","charge":0,"hydrogenCount":0,"coordinates":{"x":-55.591527240396196,"y":26.5039048668578},"aromatic":false,"additionalInformation":{"atomName":"H","infileId":6415,"nglSelectionName":""}},{"id":7774,"label":"R","stereoCenter":false,"element":"R","charge":0,"hydrogenCount":0,"coordinates":{"x":-96.02175571738972,"y":29.776375446744655},"additionalInformation":{"atomName":"R","nglSelectionName":""}},{"id":7775,"label":"R","stereoCenter":false,"element":"R","charge":0,"hydrogenCount":0,"coordinates":{"x":-100.20709358104638,"y":55.41780525174195},"additionalInformation":{"atomName":"R","nglSelectionName":""}}],"bonds":[{"id":1455,"from":7766,"to":7767,"type":"double","aromatic":false},{"id":1456,"from":7766,"to":7768,"type":"single","aromatic":false},{"id":1457,"from":7766,"to":7775,"type":"single","aromatic":false},{"id":1458,"from":7768,"to":7769,"type":"single","aromatic":false},{"id":1459,"from":7768,"to":7770,"type":"single","aromatic":false},{"id":1460,"from":7769,"to":7772,"type":"single","aromatic":false},{"id":1461,"from":7769,"to":7774,"type":"single","aromatic":false},{"id":1462,"from":7770,"to":7771,"type":"single","aromatic":false},{"id":1463,"from":7771,"to":7773,"type":"single","aromatic":false}],"rings":[],"selectedAtoms":[],"selectedEdges":[]},{"id":724,"structureName":"Glu308A","structureLabel":"Glu308A","structureType":"residue","representation":1,"atoms":[{"id":7776,"label":"Glu308A","stereoCenter":false,"element":"R","charge":0,"hydrogenCount":0,"coordinates":{"x":-134.3108088894117,"y":86.46593706179605},"additionalInformation":{"atomName":"CA","nglSelectionName":""}},{"id":7777,"label":"","stereoCenter":false,"element":"C","charge":0,"hydrogenCount":0,"coordinates":{"x":-132.85852218718304,"y":71.53640743206579},"aromatic":false,"additionalInformation":{"atomName":"CB","infileId":1083,"nglSelectionName":""}},{"id":7778,"label":"","stereoCenter":false,"element":"C","charge":0,"hydrogenCount":0,"coordinates":{"x":-145.06173075600424,"y":62.8139254311491},"aromatic":false,"additionalInformation":{"atomName":"CG","infileId":1084,"nglSelectionName":""}},{"id":7779,"label":"","stereoCenter":false,"element":"C","charge":0,"hydrogenCount":0,"coordinates":{"x":-143.6094440537754,"y":47.88439580141875},"aromatic":false,"additionalInformation":{"atomName":"CD","infileId":1085,"nglSelectionName":""}},{"id":7780,"label":"O","stereoCenter":false,"element":"O","charge":-0.5,"hydrogenCount":0,"coordinates":{"x":-129.9539487759134,"y":41.677348166129164},"aromatic":false,"additionalInformation":{"atomName":"OE1","infileId":1086,"nglSelectionName":""}},{"id":7781,"label":"O","stereoCenter":false,"element":"O","charge":-0.5,"hydrogenCount":0,"coordinates":{"x":-155.81265262259672,"y":39.16191380050214},"aromatic":false,"additionalInformation":{"atomName":"OE2","infileId":1087,"nglSelectionName":""}}],"bonds":[{"id":1464,"from":7776,"to":7777,"type":"single","aromatic":false},{"id":1465,"from":7777,"to":7778,"type":"single","aromatic":false},{"id":1466,"from":7778,"to":7779,"type":"single","aromatic":false},{"id":1467,"from":7779,"to":7780,"type":"single","aromatic":true},{"id":1468,"from":7779,"to":7781,"type":"single","aromatic":true}],"rings":[],"selectedAtoms":[],"selectedEdges":[]},{"id":725,"structureName":"Arg316A","structureLabel":"Arg316A","structureType":"residue","representation":1,"atoms":[{"id":7782,"label":"","stereoCenter":false,"element":"C","charge":0,"hydrogenCount":0,"coordinates":{"x":-140.68928009347164,"y":-127.26598095273695},"aromatic":false,"additionalInformation":{"atomName":"C","infileId":1140,"nglSelectionName":""}},{"id":7783,"label":"O","stereoCenter":false,"element":"O","charge":0,"hydrogenCount":0,"coordinates":{"x":-136.47597559150887,"y":-141.66209380772685},"aromatic":false,"additionalInformation":{"atomName":"O","infileId":1141,"nglSelectionName":""}},{"id":7784,"label":"","stereoCenter":false,"element":"C","charge":0,"hydrogenCount":0,"coordinates":{"x":-130.32853290070634,"y":-116.41909579580809},"aromatic":false,"additionalInformation":{"atomName":"CA","infileId":1139,"nglSelectionName":""}},{"id":7785,"label":"N","stereoCenter":false,"element":"N","charge":0,"hydrogenCount":0,"coordinates":{"x":-134.5418374041246,"y":-102.0229829467965},"aromatic":false,"additionalInformation":{"atomName":"N","infileId":1138,"nglSelectionName":""}},{"id":7786,"label":"","stereoCenter":false,"element":"C","charge":0,"hydrogenCount":0,"coordinates":{"x":-115.75448120697612,"y":-119.96832349045948},"aromatic":false,"additionalInformation":{"atomName":"CB","infileId":1142,"nglSelectionName":""}},{"id":7787,"label":"","stereoCenter":false,"element":"C","charge":0,"hydrogenCount":0,"coordinates":{"x":-105.39373401421076,"y":-109.12143833353056},"aromatic":false,"additionalInformation":{"atomName":"CG","infileId":1143,"nglSelectionName":""}},{"id":7788,"label":"","stereoCenter":false,"element":"C","charge":0,"hydrogenCount":0,"coordinates":{"x":-90.81968232048068,"y":-112.670666028182},"aromatic":false,"additionalInformation":{"atomName":"CD","infileId":1144,"nglSelectionName":""}},{"id":7789,"label":"N","stereoCenter":false,"element":"N","charge":0.33,"hydrogenCount":1,"coordinates":{"x":-80.45893512771534,"y":-101.823780871253},"aromatic":false,"additionalInformation":{"atomName":"NE","infileId":1145,"nglSelectionName":""}},{"id":7790,"label":"","stereoCenter":false,"element":"C","charge":0,"hydrogenCount":0,"coordinates":{"x":-65.88488343398518,"y":-105.37300856590437},"aromatic":false,"additionalInformation":{"atomName":"CZ","infileId":1146,"nglSelectionName":""}},{"id":7791,"label":"N","stereoCenter":false,"element":"N","charge":0.33,"hydrogenCount":2,"coordinates":{"x":-61.67157893647181,"y":-119.7691214166441},"aromatic":false,"additionalInformation":{"atomName":"NH1","infileId":1147,"nglSelectionName":""}},{"id":7792,"label":"N","stereoCenter":false,"element":"N","charge":0.33,"hydrogenCount":0,"coordinates":{"x":-55.52413624121991,"y":-94.52612340897545},"aromatic":false,"additionalInformation":{"atomName":"NH2","infileId":1148,"nglSelectionName":""}},{"id":7793,"label":"H","stereoCenter":false,"element":"H","charge":0,"hydrogenCount":0,"coordinates":{"x":-126.77127700955035,"y":-93.88781907909994},"aromatic":false,"additionalInformation":{"atomName":"H","infileId":6423,"nglSelectionName":""}},{"id":7794,"label":"H","stereoCenter":false,"element":"H","charge":0,"hydrogenCount":0,"coordinates":{"x":-44.59359747092227,"y":-97.18804417996391},"aromatic":false,"additionalInformation":{"atomName":"H","infileId":6433,"nglSelectionName":""}},{"id":7795,"label":"H","stereoCenter":false,"element":"H","charge":0,"hydrogenCount":0,"coordinates":{"x":-58.684114618783966,"y":-83.72903877221688},"aromatic":false,"additionalInformation":{"atomName":"H","infileId":6434,"nglSelectionName":""}},{"id":7796,"label":"R","stereoCenter":false,"element":"R","charge":0,"hydrogenCount":0,"coordinates":{"x":-149.11588909931055,"y":-98.47375525812303},"additionalInformation":{"atomName":"R","nglSelectionName":""}},{"id":7797,"label":"R","stereoCenter":false,"element":"R","charge":0,"hydrogenCount":0,"coordinates":{"x":-155.26333178720182,"y":-123.7167532580854},"additionalInformation":{"atomName":"R","nglSelectionName":""}}],"bonds":[{"id":1469,"from":7782,"to":7783,"type":"double","aromatic":false},{"id":1470,"from":7782,"to":7784,"type":"single","aromatic":false},{"id":1471,"from":7782,"to":7797,"type":"single","aromatic":false},{"id":1472,"from":7784,"to":7785,"type":"single","aromatic":false},{"id":1473,"from":7784,"to":7786,"type":"single","aromatic":false},{"id":1474,"from":7785,"to":7793,"type":"single","aromatic":false},{"id":1475,"from":7785,"to":7796,"type":"single","aromatic":false},{"id":1476,"from":7786,"to":7787,"type":"single","aromatic":false},{"id":1477,"from":7787,"to":7788,"type":"single","aromatic":false},{"id":1478,"from":7788,"to":7789,"type":"single","aromatic":false},{"id":1479,"from":7789,"to":7790,"type":"single","aromatic":true},{"id":1480,"from":7790,"to":7791,"type":"single","aromatic":true},{"id":1481,"from":7790,"to":7792,"type":"single","aromatic":true},{"id":1482,"from":7792,"to":7794,"type":"single","aromatic":false},{"id":1483,"from":7792,"to":7795,"type":"single","aromatic":false}],"rings":[],"selectedAtoms":[],"selectedEdges":[]},{"id":726,"structureName":"Val333A","structureLabel":"Val333A","structureType":"residue","representation":1,"atoms":[{"id":7798,"label":"","stereoCenter":false,"element":"C","charge":0,"hydrogenCount":0,"coordinates":{"x":59.62931705759026,"y":56.33308751399173},"aromatic":false,"additionalInformation":{"atomName":"C","infileId":1270,"nglSelectionName":""}},{"id":7799,"label":"O","stereoCenter":false,"element":"O","charge":0,"hydrogenCount":0,"coordinates":{"x":55.50941324669897,"y":41.90996741678192},"aromatic":false,"additionalInformation":{"atomName":"O","infileId":1271,"nglSelectionName":""}},{"id":7800,"label":"","stereoCenter":false,"element":"C","charge":0,"hydrogenCount":0,"coordinates":{"x":74.18005737104633,"y":59.97670619325797},"aromatic":false,"additionalInformation":{"atomName":"CA","infileId":1269,"nglSelectionName":""}},{"id":7801,"label":"N","stereoCenter":false,"element":"N","charge":0,"hydrogenCount":1,"coordinates":{"x":78.2999611878541,"y":74.39982628877772},"aromatic":false,"additionalInformation":{"atomName":"N","infileId":1268,"nglSelectionName":""}},{"id":7802,"label":"Val333A","stereoCenter":false,"element":"R","charge":0,"hydrogenCount":0,"coordinates":{"x":84.61089387309215,"y":49.19720478469916},"additionalInformation":{"atomName":"CB","nglSelectionName":""}},{"id":7803,"label":"R","stereoCenter":false,"element":"R","charge":0,"hydrogenCount":0,"coordinates":{"x":67.86912469023007,"y":85.17932770161534},"additionalInformation":{"atomName":"R","nglSelectionName":""}},{"id":7804,"label":"R","stereoCenter":false,"element":"R","charge":0,"hydrogenCount":0,"coordinates":{"x":49.19848055554445,"y":67.1125889225505},"additionalInformation":{"atomName":"R","nglSelectionName":""}}],"bonds":[{"id":1484,"from":7798,"to":7799,"type":"double","aromatic":false},{"id":1485,"from":7798,"to":7800,"type":"single","aromatic":false},{"id":1486,"from":7798,"to":7804,"type":"single","aromatic":false},{"id":1487,"from":7800,"to":7801,"type":"single","aromatic":false},{"id":1488,"from":7800,"to":7802,"type":"single","aromatic":false},{"id":1489,"from":7801,"to":7803,"type":"single","aromatic":false}],"rings":[],"selectedAtoms":[],"selectedEdges":[]},{"id":727,"structureName":"Val590A","structureLabel":"Val590A","structureType":"residue","representation":1,"atoms":[{"id":7805,"label":"","stereoCenter":false,"element":"C","charge":0,"hydrogenCount":0,"coordinates":{"x":-276.5674504491501,"y":-15.005706030314508},"aromatic":false,"additionalInformation":{"atomName":"C","infileId":3331,"nglSelectionName":""}},{"id":7806,"label":"O","stereoCenter":false,"element":"O","charge":0,"hydrogenCount":0,"coordinates":{"x":-264.9611204552873,"y":-24.507974394950416},"aromatic":false,"additionalInformation":{"atomName":"O","infileId":3332,"nglSelectionName":""}},{"id":7807,"label":"","stereoCenter":false,"element":"C","charge":0,"hydrogenCount":0,"coordinates":{"x":-274.1414096527778,"y":-0.20319522794270917},"aromatic":false,"additionalInformation":{"atomName":"CA","infileId":3330,"nglSelectionName":""}},{"id":7808,"label":"N","stereoCenter":false,"element":"N","charge":0,"hydrogenCount":0,"coordinates":{"x":-260.10903885921925,"y":5.097047211048572},"aromatic":false,"additionalInformation":{"atomName":"N","infileId":3329,"nglSelectionName":""}},{"id":7809,"label":"Val590A","stereoCenter":false,"element":"R","charge":0,"hydrogenCount":0,"coordinates":{"x":-285.74773965053856,"y":9.299073131932163},"additionalInformation":{"atomName":"CB","nglSelectionName":""}},{"id":7810,"label":"H","stereoCenter":false,"element":"H","charge":0,"hydrogenCount":0,"coordinates":{"x":-251.4042913638221,"y":-2.0296540624283246},"aromatic":false,"additionalInformation":{"atomName":"H","infileId":6445,"nglSelectionName":""}},{"id":7811,"label":"R","stereoCenter":false,"element":"R","charge":0,"hydrogenCount":0,"coordinates":{"x":-257.6829980628468,"y":19.89955801342043},"additionalInformation":{"atomName":"R","nglSelectionName":""}},{"id":7812,"label":"R","stereoCenter":false,"element":"R","charge":0,"hydrogenCount":0,"coordinates":{"x":-290.5998212427087,"y":-20.30594846930582},"additionalInformation":{"atomName":"R","nglSelectionName":""}}],"bonds":[{"id":1490,"from":7805,"to":7806,"type":"double","aromatic":false},{"id":1491,"from":7805,"to":7807,"type":"single","aromatic":false},{"id":1492,"from":7805,"to":7812,"type":"single","aromatic":false},{"id":1493,"from":7807,"to":7808,"type":"single","aromatic":false},{"id":1494,"from":7807,"to":7809,"type":"single","aromatic":false},{"id":1495,"from":7808,"to":7810,"type":"single","aromatic":false},{"id":1496,"from":7808,"to":7811,"type":"single","aromatic":false}],"rings":[],"selectedAtoms":[],"selectedEdges":[]},{"id":728,"structureName":"Glu801A","structureLabel":"Glu801A","structureType":"residue","representation":1,"atoms":[{"id":7813,"label":"","stereoCenter":false,"element":"C","charge":0,"hydrogenCount":0,"coordinates":{"x":-10.538296679523548,"y":-121.04558296903035},"aromatic":false,"additionalInformation":{"atomName":"C","infileId":4940,"nglSelectionName":""}},{"id":7814,"label":"O","stereoCenter":false,"element":"O","charge":0,"hydrogenCount":0,"coordinates":{"x":4.364047208343474,"y":-122.75442662710748},"aromatic":false,"additionalInformation":{"atomName":"O","infileId":4941,"nglSelectionName":""}},{"id":7815,"label":"","stereoCenter":false,"element":"C","charge":0,"hydrogenCount":0,"coordinates":{"x":-16.509566596940342,"y":-107.28535275390118},"aromatic":false,"additionalInformation":{"atomName":"CA","infileId":4939,"nglSelectionName":""}},{"id":7816,"label":"N","stereoCenter":false,"element":"N","charge":0,"hydrogenCount":0,"coordinates":{"x":-31.411910484106464,"y":-105.57650908971107},"aromatic":false,"additionalInformation":{"atomName":"N","infileId":4938,"nglSelectionName":""}},{"id":7817,"label":"Glu801A","stereoCenter":false,"element":"R","charge":0,"hydrogenCount":0,"coordinates":{"x":-7.578492635663964,"y":-95.23396619889391},"additionalInformation":{"atomName":"CB","nglSelectionName":""}},{"id":7818,"label":"H","stereoCenter":false,"element":"H","charge":0,"hydrogenCount":0,"coordinates":{"x":-35.89036292216903,"y":-95.25633642836414},"aromatic":false,"additionalInformation":{"atomName":"H","infileId":6454,"nglSelectionName":""}},{"id":7819,"label":"R","stereoCenter":false,"element":"R","charge":0,"hydrogenCount":0,"coordinates":{"x":-40.3429844503264,"y":-117.62789564105469},"additionalInformation":{"atomName":"R","nglSelectionName":""}},{"id":7820,"label":"R","stereoCenter":false,"element":"R","charge":0,"hydrogenCount":0,"coordinates":{"x":-19.469370640799973,"y":-133.09696952403777},"additionalInformation":{"atomName":"R","nglSelectionName":""}}],"bonds":[{"id":1497,"from":7813,"to":7814,"type":"double","aromatic":false},{"id":1498,"from":7813,"to":7815,"type":"single","aromatic":false},{"id":1499,"from":7813,"to":7820,"type":"single","aromatic":false},{"id":1500,"from":7815,"to":7816,"type":"single","aromatic":false},{"id":1501,"from":7815,"to":7817,"type":"single","aromatic":false},{"id":1502,"from":7816,"to":7818,"type":"single","aromatic":false},{"id":1503,"from":7816,"to":7819,"type":"single","aromatic":false}],"rings":[],"selectedAtoms":[],"selectedEdges":[]},{"id":729,"structureName":"Val811A","structureLabel":"Val811A","structureType":"residue","representation":1,"atoms":[{"id":7821,"label":"","stereoCenter":false,"element":"C","charge":0,"hydrogenCount":0,"coordinates":{"x":-13.64098938312659,"y":73.10091993593214},"aromatic":false,"additionalInformation":{"atomName":"C","infileId":5024,"nglSelectionName":""}},{"id":7822,"label":"O","stereoCenter":false,"element":"O","charge":0,"hydrogenCount":0,"coordinates":{"x":-27.646970647693024,"y":78.47050919551374},"aromatic":false,"additionalInformation":{"atomName":"O","infileId":5025,"nglSelectionName":""}},{"id":7823,"label":"","stereoCenter":false,"element":"C","charge":0,"hydrogenCount":0,"coordinates":{"x":-11.288199465631696,"y":58.28658972481104},"aromatic":false,"additionalInformation":{"atomName":"CA","infileId":5023,"nglSelectionName":""}},{"id":7824,"label":"N","stereoCenter":false,"element":"N","charge":0,"hydrogenCount":0,"coordinates":{"x":2.717781796732094,"y":52.91700045948413},"aromatic":false,"additionalInformation":{"atomName":"N","infileId":5022,"nglSelectionName":""}},{"id":7825,"label":"Val811A","stereoCenter":false,"element":"R","charge":0,"hydrogenCount":0,"coordinates":{"x":-22.941390803309226,"y":48.841848772965015},"additionalInformation":{"atomName":"CB","nglSelectionName":""}},{"id":7826,"label":"H","stereoCenter":false,"element":"H","charge":0,"hydrogenCount":0,"coordinates":{"x":4.482374234853239,"y":41.80625280114332},"aromatic":false,"additionalInformation":{"atomName":"H","infileId":6460,"nglSelectionName":""}},{"id":7827,"label":"R","stereoCenter":false,"element":"R","charge":0,"hydrogenCount":0,"coordinates":{"x":14.370973138283926,"y":62.361741406549896},"additionalInformation":{"atomName":"R","nglSelectionName":""}},{"id":7828,"label":"R","stereoCenter":false,"element":"R","charge":0,"hydrogenCount":0,"coordinates":{"x":-1.9877980454490638,"y":82.54566088777815},"additionalInformation":{"atomName":"R","nglSelectionName":""}}],"bonds":[{"id":1504,"from":7821,"to":7822,"type":"double","aromatic":false},{"id":1505,"from":7821,"to":7823,"type":"single","aromatic":false},{"id":1506,"from":7821,"to":7828,"type":"single","aromatic":false},{"id":1507,"from":7823,"to":7824,"type":"single","aromatic":false},{"id":1508,"from":7823,"to":7825,"type":"single","aromatic":false},{"id":1509,"from":7824,"to":7826,"type":"single","aromatic":false},{"id":1510,"from":7824,"to":7827,"type":"single","aromatic":false}],"rings":[],"selectedAtoms":[],"selectedEdges":[]},{"id":730,"structureName":"6W3_A_902","structureLabel":"6W3_A_902","structureType":"ligand","representation":1,"atoms":[{"id":7829,"label":"S","stereoCenter":false,"element":"S","charge":0,"hydrogenCount":0,"coordinates":{"x":68.68533705641099,"y":5.238290490515697},"aromatic":true,"additionalInformation":{"atomName":"SAW","infileId":6376,"nglSelectionName":""}},{"id":7830,"label":"O","stereoCenter":false,"element":"O","charge":0,"hydrogenCount":0,"coordinates":{"x":83.1569683252097,"y":-52.84047500009195},"aromatic":false,"additionalInformation":{"atomName":"OAC","infileId":6373,"nglSelectionName":""}},{"id":7831,"label":"O","stereoCenter":false,"element":"O","charge":0,"hydrogenCount":0,"coordinates":{"x":175.95893015560674,"y":2.727464300235601},"aromatic":false,"additionalInformation":{"atomName":"OAV","infileId":6361,"nglSelectionName":""}},{"id":7832,"label":"O","stereoCenter":false,"element":"O","charge":0,"hydrogenCount":0,"coordinates":{"x":133.392219489844,"y":-39.55817324575563},"aromatic":false,"additionalInformation":{"atomName":"OAU","infileId":6366,"nglSelectionName":""}},{"id":7833,"label":"N","stereoCenter":false,"element":"N","charge":1,"hydrogenCount":1,"coordinates":{"x":164.45611940200897,"y":46.23246797162034},"aromatic":false,"additionalInformation":{"atomName":"NBG","infileId":6357,"nglSelectionName":""}},{"id":7834,"label":"N","stereoCenter":false,"element":"N","charge":0,"hydrogenCount":0,"coordinates":{"x":99.4427440212178,"y":-16.141541414388243},"aromatic":true,"additionalInformation":{"atomName":"NBH","infileId":6379,"nglSelectionName":""}},{"id":7835,"label":"N","stereoCenter":false,"element":"N","charge":0,"hydrogenCount":1,"coordinates":{"x":108.27459391266949,"y":-46.19932412432017},"aromatic":false,"additionalInformation":{"atomName":"NAT","infileId":6371,"nglSelectionName":""}},{"id":7836,"label":"","stereoCenter":false,"element":"C","charge":0,"hydrogenCount":0,"coordinates":{"x":165.3172524885361,"y":-7.8439450868881035},"aromatic":true,"additionalInformation":{"atomName":"CAZ","infileId":6362,"nglSelectionName":""}},{"id":7837,"label":"","stereoCenter":false,"element":"C","charge":0,"hydrogenCount":0,"coordinates":{"x":144.03389715691472,"y":-28.98676385863181},"aromatic":true,"additionalInformation":{"atomName":"CAY","infileId":6365,"nglSelectionName":""}},{"id":7838,"label":"","stereoCenter":false,"element":"C","charge":0,"hydrogenCount":0,"coordinates":{"x":112.1088641582228,"y":-60.700992017499466},"aromatic":true,"additionalInformation":{"atomName":"CBB","infileId":6370,"nglSelectionName":""}},{"id":7839,"label":"","stereoCenter":false,"element":"C","charge":0,"hydrogenCount":0,"coordinates":{"x":126.5848120742752,"y":-64.63125052448564},"aromatic":true,"additionalInformation":{"atomName":"CBA","infileId":6368,"nglSelectionName":""}},{"id":7840,"label":"","stereoCenter":false,"element":"C","charge":0,"hydrogenCount":0,"coordinates":{"x":169.1515227340891,"y":-22.345612980067294},"aromatic":true,"additionalInformation":{"atomName":"CAK","infileId":6364,"nglSelectionName":""}},{"id":7841,"label":"","stereoCenter":false,"element":"C","charge":0,"hydrogenCount":0,"coordinates":{"x":150.84130457248386,"y":-3.9136865799017944},"aromatic":true,"additionalInformation":{"atomName":"CAL","infileId":6351,"nglSelectionName":""}},{"id":7842,"label":"","stereoCenter":false,"element":"C","charge":0,"hydrogenCount":0,"coordinates":{"x":158.50984506268202,"y":-32.91702236282584},"aromatic":true,"additionalInformation":{"atomName":"CAI","infileId":6350,"nglSelectionName":""}},{"id":7843,"label":"","stereoCenter":false,"element":"C","charge":0,"hydrogenCount":0,"coordinates":{"x":140.19962690541274,"y":-14.485095967025485},"aromatic":true,"additionalInformation":{"atomName":"CAJ","infileId":6363,"nglSelectionName":""}},{"id":7844,"label":"","stereoCenter":false,"element":"C","charge":0,"hydrogenCount":0,"coordinates":{"x":101.46718647925464,"y":-71.27240140776874},"aromatic":true,"additionalInformation":{"atomName":"CAH","infileId":6349,"nglSelectionName":""}},{"id":7845,"label":"","stereoCenter":false,"element":"C","charge":0,"hydrogenCount":0,"coordinates":{"x":130.41908231982828,"y":-79.13291841766465},"aromatic":true,"additionalInformation":{"atomName":"CAG","infileId":6369,"nglSelectionName":""}},{"id":7846,"label":"","stereoCenter":false,"element":"C","charge":0,"hydrogenCount":0,"coordinates":{"x":105.30145673075658,"y":-85.77406929937503},"aromatic":true,"additionalInformation":{"atomName":"CAE","infileId":6348,"nglSelectionName":""}},{"id":7847,"label":"","stereoCenter":false,"element":"C","charge":0,"hydrogenCount":0,"coordinates":{"x":119.777404648421,"y":-89.70432780042329},"aromatic":true,"additionalInformation":{"atomName":"CAD","infileId":6347,"nglSelectionName":""}},{"id":7848,"label":"","stereoCenter":false,"element":"C","charge":0,"hydrogenCount":0,"coordinates":{"x":93.79864599661714,"y":-42.26906561733373},"aromatic":false,"additionalInformation":{"atomName":"CAX","infileId":6372,"nglSelectionName":""}},{"id":7849,"label":"","stereoCenter":false,"element":"C","charge":0,"hydrogenCount":0,"coordinates":{"x":76.81320659014378,"y":-7.368760585870968},"aromatic":true,"additionalInformation":{"atomName":"CBD","infileId":6375,"nglSelectionName":""}},{"id":7850,"label":"","stereoCenter":false,"element":"C","charge":0,"hydrogenCount":0,"coordinates":{"x":89.9643757510638,"y":-27.767397724154527},"aromatic":true,"additionalInformation":{"atomName":"CBC","infileId":6374,"nglSelectionName":""}},{"id":7851,"label":"","stereoCenter":false,"element":"C","charge":0,"hydrogenCount":0,"coordinates":{"x":91.31487448253657,"y":-3.5344903373433585},"aromatic":true,"additionalInformation":{"atomName":"CBE","infileId":6378,"nglSelectionName":""}},{"id":7852,"label":"","stereoCenter":false,"element":"C","charge":0,"hydrogenCount":0,"coordinates":{"x":78.16370532179631,"y":16.864146804170154},"aromatic":true,"additionalInformation":{"atomName":"CAF","infileId":6377,"nglSelectionName":""}},{"id":7853,"label":"","stereoCenter":false,"element":"C","charge":0,"hydrogenCount":0,"coordinates":{"x":75.97855247216908,"y":-22.345521000037593},"aromatic":true,"additionalInformation":{"atomName":"CAN","infileId":6353,"nglSelectionName":""}},{"id":7854,"label":"","stereoCenter":false,"element":"C","charge":0,"hydrogenCount":0,"coordinates":{"x":92.1495285984671,"y":11.442270074315998},"aromatic":true,"additionalInformation":{"atomName":"CAM","infileId":6352,"nglSelectionName":""}},{"id":7855,"label":"","stereoCenter":false,"element":"C","charge":0,"hydrogenCount":0,"coordinates":{"x":172.12465990410476,"y":17.22913219184204},"aromatic":false,"additionalInformation":{"atomName":"CBF","infileId":6360,"nglSelectionName":""}},{"id":7856,"label":"","stereoCenter":false,"element":"C","charge":0,"hydrogenCount":0,"coordinates":{"x":137.22648974134594,"y":-54.059841137361936},"aromatic":false,"additionalInformation":{"atomName":"CAS","infileId":6367,"nglSelectionName":""}},{"id":7857,"label":"","stereoCenter":false,"element":"C","charge":0,"hydrogenCount":0,"coordinates":{"x":178.93206731806154,"y":42.30220946463399},"aromatic":false,"additionalInformation":{"atomName":"CAQ","infileId":6356,"nglSelectionName":""}},{"id":7858,"label":"","stereoCenter":false,"element":"C","charge":0,"hydrogenCount":0,"coordinates":{"x":153.81444173493836,"y":35.66105858449657},"aromatic":false,"additionalInformation":{"atomName":"CAR","infileId":6359,"nglSelectionName":""}},{"id":7859,"label":"","stereoCenter":false,"element":"C","charge":0,"hydrogenCount":0,"coordinates":{"x":182.76633756361477,"y":27.8005415714547},"aromatic":false,"additionalInformation":{"atomName":"CAO","infileId":6354,"nglSelectionName":""}},{"id":7860,"label":"","stereoCenter":false,"element":"C","charge":0,"hydrogenCount":0,"coordinates":{"x":157.64871198644036,"y":21.159390692890206},"aromatic":false,"additionalInformation":{"atomName":"CAP","infileId":6355,"nglSelectionName":""}},{"id":7861,"label":"","stereoCenter":false,"element":"C","charge":0,"hydrogenCount":0,"coordinates":{"x":160.6218491505072,"y":60.73413586322669},"aromatic":false,"additionalInformation":{"atomName":"CAA","infileId":6358,"nglSelectionName":""}},{"id":7862,"label":"","stereoCenter":false,"element":"C","charge":0,"hydrogenCount":0,"coordinates":{"x":114.41950443555585,"y":-16.97619552929109},"aromatic":false,"additionalInformation":{"atomName":"CAB","infileId":6346,"nglSelectionName":""}}],"bonds":[{"id":1511,"from":7829,"to":7849,"type":"single","aromatic":true},{"id":1512,"from":7829,"to":7852,"type":"single","aromatic":true},{"id":1513,"from":7830,"to":7848,"type":"double","aromatic":false},{"id":1514,"from":7831,"to":7836,"type":"single","aromatic":false},{"id":1515,"from":7831,"to":7855,"type":"single","aromatic":false},{"id":1516,"from":7832,"to":7837,"type":"single","aromatic":false},{"id":1517,"from":7832,"to":7856,"type":"single","aromatic":false},{"id":1518,"from":7833,"to":7857,"type":"single","aromatic":false},{"id":1519,"from":7833,"to":7858,"type":"single","aromatic":false},{"id":1520,"from":7833,"to":7861,"type":"single","aromatic":false},{"id":1521,"from":7834,"to":7850,"type":"single","aromatic":true},{"id":1522,"from":7834,"to":7851,"type":"single","aromatic":true},{"id":1523,"from":7834,"to":7862,"type":"single","aromatic":false},{"id":1524,"from":7835,"to":7838,"type":"single","aromatic":false},{"id":1525,"from":7835,"to":7848,"type":"single","aromatic":false},{"id":1526,"from":7836,"to":7840,"type":"single","aromatic":true},{"id":1527,"from":7836,"to":7841,"type":"single","aromatic":true},{"id":1528,"from":7837,"to":7842,"type":"single","aromatic":true},{"id":1529,"from":7837,"to":7843,"type":"single","aromatic":true},{"id":1530,"from":7838,"to":7839,"type":"single","aromatic":true},{"id":1531,"from":7838,"to":7844,"type":"single","aromatic":true},{"id":1532,"from":7839,"to":7845,"type":"single","aromatic":true},{"id":1533,"from":7839,"to":7856,"type":"single","aromatic":false},{"id":1534,"from":7840,"to":7842,"type":"single","aromatic":true},{"id":1535,"from":7841,"to":7843,"type":"single","aromatic":true},{"id":1536,"from":7844,"to":7846,"type":"single","aromatic":true},{"id":1537,"from":7845,"to":7847,"type":"single","aromatic":true},{"id":1538,"from":7846,"to":7847,"type":"single","aromatic":true},{"id":1539,"from":7848,"to":7850,"type":"single","aromatic":false},{"id":1540,"from":7849,"to":7851,"type":"single","aromatic":true},{"id":1541,"from":7849,"to":7853,"type":"single","aromatic":true},{"id":1542,"from":7850,"to":7853,"type":"single","aromatic":true},{"id":1543,"from":7851,"to":7854,"type":"single","aromatic":true},{"id":1544,"from":7852,"to":7854,"type":"single","aromatic":true},{"id":1545,"from":7855,"to":7859,"type":"single","aromatic":false},{"id":1546,"from":7855,"to":7860,"type":"single","aromatic":false},{"id":1547,"from":7857,"to":7859,"type":"single","aromatic":false},{"id":1548,"from":7858,"to":7860,"type":"single","aromatic":false}],"rings":[{"id":110,"atoms":[7829,7849,7851,7854,7852]},{"id":111,"atoms":[7849,7851,7834,7850,7853]},{"id":112,"atoms":[7855,7859,7857,7833,7858,7860]},{"id":113,"atoms":[7837,7842,7840,7836,7841,7843]},{"id":114,"atoms":[7838,7839,7845,7847,7846,7844]}],"selectedAtoms":[],"selectedEdges":[]},{"id":731,"structureName":"Asp555A","structureLabel":"Asp555A","structureType":"residue","representation":1,"atoms":[{"id":7863,"label":"Asp555A","stereoCenter":false,"element":"R","charge":0,"hydrogenCount":0,"coordinates":{"x":217.3774633867819,"y":117.11498593103227},"additionalInformation":{"atomName":"CA","nglSelectionName":""}},{"id":7864,"label":"","stereoCenter":false,"element":"C","charge":0,"hydrogenCount":0,"coordinates":{"x":206.7357857197111,"y":106.54357654390823},"aromatic":false,"additionalInformation":{"atomName":"CB","infileId":3069,"nglSelectionName":""}},{"id":7865,"label":"","stereoCenter":false,"element":"C","charge":0,"hydrogenCount":0,"coordinates":{"x":210.57005595931588,"y":92.04190864915626},"aromatic":false,"additionalInformation":{"atomName":"CG","infileId":3070,"nglSelectionName":""}},{"id":7866,"label":"O","stereoCenter":false,"element":"O","charge":-0.5,"hydrogenCount":0,"coordinates":{"x":225.046003873756,"y":88.11165013623193},"aromatic":false,"additionalInformation":{"atomName":"OD1","infileId":3071,"nglSelectionName":""}},{"id":7867,"label":"O","stereoCenter":false,"element":"O","charge":-0.5,"hydrogenCount":0,"coordinates":{"x":199.92837829224493,"y":81.47049926203258},"aromatic":false,"additionalInformation":{"atomName":"OD2","infileId":3072,"nglSelectionName":""}}],"bonds":[{"id":1549,"from":7863,"to":7864,"type":"single","aromatic":false},{"id":1550,"from":7864,"to":7865,"type":"single","aromatic":false},{"id":1551,"from":7865,"to":7866,"type":"single","aromatic":true},{"id":1552,"from":7865,"to":7867,"type":"single","aromatic":true}],"rings":[],"selectedAtoms":[],"selectedEdges":[]},{"id":732,"structureName":"Trp695A","structureLabel":"Trp695A","structureType":"residue","representation":2,"atoms":[{"id":7868,"label":"Trp695A","stereoCenter":false,"element":"R","charge":0,"hydrogenCount":0,"coordinates":{"x":164.09951780028752,"y":-88.73535755614446},"additionalInformation":{"atomName":"CA","nglSelectionName":""}},{"id":7869,"label":"","stereoCenter":false,"element":"C","charge":0,"hydrogenCount":0,"coordinates":{"x":151.49246670974236,"y":-96.86322706791587},"aromatic":false,"additionalInformation":{"atomName":"CB","infileId":4153,"nglSelectionName":""}},{"id":7870,"label":"","stereoCenter":false,"element":"C","charge":0,"hydrogenCount":0,"coordinates":{"x":152.2278826423575,"y":-111.84518833492174},"aromatic":false,"additionalInformation":{"atomName":"CG","infileId":4154,"nglSelectionName":""}},{"id":7871,"label":"","stereoCenter":false,"element":"C","charge":0,"hydrogenCount":0,"coordinates":{"x":140.53948800661777,"y":-121.2463282040658},"aromatic":false,"additionalInformation":{"atomName":"CD2","infileId":4156,"nglSelectionName":""}},{"id":7872,"label":"","stereoCenter":false,"element":"C","charge":0,"hydrogenCount":0,"coordinates":{"x":145.86859076266614,"y":-135.26776407260243},"aromatic":false,"additionalInformation":{"atomName":"CE2","infileId":4158,"nglSelectionName":""}},{"id":7873,"label":"N","stereoCenter":false,"element":"N","charge":0,"hydrogenCount":1,"coordinates":{"x":160.85055202952057,"y":-134.5323481369144},"aromatic":false,"additionalInformation":{"atomName":"NE1","infileId":4157,"nglSelectionName":""}},{"id":7874,"label":"","stereoCenter":false,"element":"C","charge":0,"hydrogenCount":0,"coordinates":{"x":164.7808105498476,"y":-120.05640022448412},"aromatic":false,"additionalInformation":{"atomName":"CD1","infileId":4155,"nglSelectionName":""}},{"id":7875,"label":"","stereoCenter":false,"element":"C","charge":0,"hydrogenCount":0,"coordinates":{"x":136.39022248039612,"y":-146.89362036561596},"aromatic":false,"additionalInformation":{"atomName":"CZ2","infileId":4160,"nglSelectionName":""}},{"id":7876,"label":"","stereoCenter":false,"element":"C","charge":0,"hydrogenCount":0,"coordinates":{"x":121.58275144235795,"y":-144.49804079948728},"aromatic":false,"additionalInformation":{"atomName":"CH2","infileId":4162,"nglSelectionName":""}},{"id":7877,"label":"","stereoCenter":false,"element":"C","charge":0,"hydrogenCount":0,"coordinates":{"x":116.25364868630973,"y":-130.47660493095108},"aromatic":false,"additionalInformation":{"atomName":"CZ3","infileId":4161,"nglSelectionName":""}},{"id":7878,"label":"","stereoCenter":false,"element":"C","charge":0,"hydrogenCount":0,"coordinates":{"x":125.73201696956242,"y":-118.85074863186358},"aromatic":false,"additionalInformation":{"atomName":"CE3","infileId":4159,"nglSelectionName":""}}],"bonds":[{"id":1553,"from":7868,"to":7869,"type":"single","aromatic":false},{"id":1554,"from":7869,"to":7870,"type":"single","aromatic":false},{"id":1555,"from":7870,"to":7871,"type":"single","aromatic":true},{"id":1556,"from":7870,"to":7874,"type":"single","aromatic":true},{"id":1557,"from":7871,"to":7878,"type":"single","aromatic":true},{"id":1558,"from":7871,"to":7872,"type":"single","aromatic":true},{"id":1559,"from":7872,"to":7875,"type":"single","aromatic":true},{"id":1560,"from":7872,"to":7873,"type":"single","aromatic":true},{"id":1561,"from":7873,"to":7874,"type":"single","aromatic":true},{"id":1562,"from":7875,"to":7876,"type":"single","aromatic":true},{"id":1563,"from":7876,"to":7877,"type":"single","aromatic":true},{"id":1564,"from":7877,"to":7878,"type":"single","aromatic":true}],"rings":[{"id":115,"atoms":[7870,7871,7872,7873,7874]},{"id":116,"atoms":[7871,7878,7877,7876,7875,7872]}],"selectedAtoms":[],"selectedEdges":[]}],"atomPairInteractions":[{"id":133,"fromStructure":722,"toStructure":729,"from":7714,"to":7826},{"id":134,"fromStructure":722,"toStructure":728,"from":7711,"to":7818},{"id":135,"fromStructure":722,"toStructure":727,"from":7765,"to":7806},{"id":136,"fromStructure":722,"toStructure":727,"from":7726,"to":7810},{"id":137,"fromStructure":722,"toStructure":726,"from":7763,"to":7799},{"id":138,"fromStructure":722,"toStructure":725,"from":7716,"to":7795},{"id":139,"fromStructure":722,"toStructure":725,"from":7711,"to":7792},{"id":140,"fromStructure":722,"toStructure":724,"from":7762,"to":7780},{"id":141,"fromStructure":722,"toStructure":724,"from":7761,"to":7781},{"id":142,"fromStructure":722,"toStructure":724,"from":7762,"to":7781},{"id":143,"fromStructure":722,"toStructure":723,"from":7713,"to":7772},{"id":144,"fromStructure":722,"toStructure":723,"from":7713,"to":7773},{"id":145,"fromStructure":725,"toStructure":722,"from":7793,"to":7712},{"id":146,"fromStructure":725,"toStructure":722,"from":7792,"to":7710},{"id":147,"fromStructure":725,"toStructure":722,"from":7789,"to":7710},{"id":148,"fromStructure":730,"toStructure":731,"from":7833,"to":7867}],"piStackings":[{"id":24,"fromStructure":730,"toStructure":732,"from":114,"to":116},{"id":25,"fromStructure":730,"toStructure":722,"from":111,"to":107},{"id":26,"fromStructure":730,"toStructure":722,"from":110,"to":108}],"cationPiStackings":[],"hydrophobicContacts":[{"id":40,"belongsTo":722,"controlPoints":[{"x":-5.827217019208348,"y":-79.49585185256747,"atomLinks":[7723]},{"x":-4.261410812467517,"y":-78.90130350220323,"atomLinks":[7723]},{"x":9.633992039251723,"y":-74.06527399380471,"atomLinks":[7758]},{"x":17.567827014848305,"y":-77.83746277532487,"atomLinks":[7743]},{"x":20.12944110663193,"y":-90.5131994634411,"atomLinks":[7743]},{"x":21.43718572128121,"y":-108.22125883207582,"atomLinks":[7760]},{"x":33.18451870221699,"y":-120.56517760811536,"atomLinks":[7760]},{"x":60.1500238990788,"y":-119.38851979952638,"atomLinks":[7759]},{"x":82.40743394179702,"y":-106.77769318489115,"atomLinks":[7759]},{"x":84.2936627690971,"y":-87.74668356045144,"atomLinks":[7759]},{"x":76.38634682038435,"y":-70.3789764064102,"atomLinks":[7742]},{"x":71.75138049409838,"y":-61.4456952053725,"atomLinks":[7742]}]},{"id":41,"belongsTo":722,"controlPoints":[{"x":-188.3168110728362,"y":-6.495918082167314,"atomLinks":[7741]},{"x":-189.1806795595917,"y":-6.270366834408499,"atomLinks":[7741]},{"x":-195.3656758420335,"y":-5.343304650458236,"atomLinks":[7741]},{"x":-201.50426722644855,"y":-8.24749256582794,"atomLinks":[7741]}]},{"id":42,"belongsTo":722,"controlPoints":[{"x":-175.40545872540116,"y":-79.28959406987856,"atomLinks":[7748]},{"x":-174.7031869015666,"y":-79.33702714374886,"atomLinks":[7748]},{"x":-165.65616726995222,"y":-78.34256816576706,"atomLinks":[7748]},{"x":-153.36414270756796,"y":-74.56945616036177,"atomLinks":[7748]}]},{"id":43,"belongsTo":730,"controlPoints":[{"x":162.0648143324743,"y":75.38684372090374,"atomLinks":[7861]},{"x":160.24532116874082,"y":75.61942430075239,"atomLinks":[7861]},{"x":145.97594654330226,"y":63.26327550618844,"atomLinks":[7861]},{"x":139.2647751907867,"y":39.57040630079357,"atomLinks":[7858]},{"x":139.45172362259885,"y":26.68657224669434,"atomLinks":[7858]},{"x":142.28128176665186,"y":22.255509515941924,"atomLinks":[7860]},{"x":142.46607149635895,"y":14.65896052059671,"atomLinks":[7860]},{"x":138.9494407298797,"y":5.144106716434569,"atomLinks":[7841]},{"x":132.886902853671,"y":-0.4757434616444287,"atomLinks":[7843]},{"x":127.75285370675581,"y":-5.402234858456865,"atomLinks":[7843]},{"x":127.3023362432333,"y":-15.31108225314798,"atomLinks":[7843]},{"x":127.4858149306915,"y":-16.43162881206034,"atomLinks":[7843]}]},{"id":44,"belongsTo":730,"controlPoints":[{"x":135.08979664245956,"y":-98.84305772569603,"atomLinks":[7847]},{"x":136.10525163401346,"y":-97.92931668411411,"atomLinks":[7847]},{"x":143.38454851714337,"y":-86.67590763191443,"atomLinks":[7845]},{"x":146.41360064503473,"y":-73.87369289752165,"atomLinks":[7845]},{"x":150.1919559413686,"y":-61.60283034695778,"atomLinks":[7856]},{"x":158.85941227234608,"y":-51.347870380464755,"atomLinks":[7842]},{"x":169.08125444926023,"y":-43.558700030438594,"atomLinks":[7842]},{"x":176.74692231970832,"y":-37.64478914391288,"atomLinks":[7840]},{"x":182.11698893140422,"y":-29.88860219431715,"atomLinks":[7840]},{"x":186.01939344046434,"y":-18.557420408996606,"atomLinks":[7840]}]}],"annotations":[{"id":96,"label":"Thr810A","isStructureLabel":false,"additionalInformation":{"chain":"A","id":"810","name":"Thr"},"color":"rgb(1, 154, 77)","belongsTo":{"type":"structureSpline","id":722,"atomLinks":[7743]},"coordinates":{"x":10.848834521595439,"y":-111.96912325492683}},{"id":97,"label":"Tyr761A","isStructureLabel":false,"additionalInformation":{"chain":"A","id":"761","name":"Tyr"},"color":"rgb(1, 154, 77)","belongsTo":{"type":"structureSpline","id":722,"atomLinks":[7723]},"coordinates":{"x":25.074330638136768,"y":-124.8302079217756}},{"id":98,"label":"Trp756A","isStructureLabel":false,"additionalInformation":{"chain":"A","id":"756","name":"Trp"},"color":"rgb(1, 154, 77)","belongsTo":{"type":"structureSpline","id":722,"atomLinks":[7748]},"coordinates":{"x":-156.44253986063322,"y":-86.98559966330029}},{"id":99,"label":"Leu625A","isStructureLabel":false,"additionalInformation":{"chain":"A","id":"625","name":"Leu"},"color":"rgb(1, 154, 77)","belongsTo":{"type":"structureSpline","id":722,"atomLinks":[7748]},"coordinates":{"x":-139.17260813275573,"y":-82.4983254277066}},{"id":100,"label":"Ala331A","isStructureLabel":false,"additionalInformation":{"chain":"A","id":"331","name":"Ala"},"color":"rgb(1, 154, 77)","belongsTo":{"type":"structureSpline","id":722,"atomLinks":[7723]},"coordinates":{"x":6.530038252619096,"y":-98.7108966017685}},{"id":101,"label":"Ala309A","isStructureLabel":false,"additionalInformation":{"chain":"A","id":"309","name":"Ala"},"color":"rgb(1, 154, 77)","belongsTo":{"type":"structureSpline","id":722,"atomLinks":[7728]},"coordinates":{"x":-177.45709659528862,"y":-91.71541153028646}},{"id":102,"label":"Ser289A","isStructureLabel":true,"belongsTo":{"type":"structure","id":723,"atomLinks":[7767]},"coordinates":{"x":-90.53781645282788,"y":84.63689241502999}},{"id":103,"label":"Arg316A","isStructureLabel":true,"belongsTo":{"type":"structure","id":725,"atomLinks":[7797]},"coordinates":{"x":-168.22106730716024,"y":-107.19110379727566}},{"id":104,"label":"His564A","isStructureLabel":false,"additionalInformation":{"chain":"A","id":"564","name":"His"},"color":"rgb(1, 154, 77)","belongsTo":{"type":"structureSpline","id":730,"atomLinks":[7861]},"coordinates":{"x":163.61497017275477,"y":79.74863310644376}},{"id":105,"label":"Ala539A","isStructureLabel":false,"additionalInformation":{"chain":"A","id":"539","name":"Ala"},"color":"rgb(1, 154, 77)","belongsTo":{"type":"structureSpline","id":730,"atomLinks":[7845]},"coordinates":{"x":163.83715821487638,"y":-78.00814371304465}},{"id":106,"label":"Phe538A","isStructureLabel":false,"additionalInformation":{"chain":"A","id":"538","name":"Phe"},"color":"rgb(1, 154, 77)","belongsTo":{"type":"structureSpline","id":730,"atomLinks":[7856]},"coordinates":{"x":164.3379506838185,"y":-69.02208746444192}},{"id":107,"label":"Val333A","isStructureLabel":false,"additionalInformation":{"chain":"A","id":"333","name":"Val"},"color":"rgb(1, 154, 77)","belongsTo":{"type":"structureSpline","id":730,"atomLinks":[7847]},"coordinates":{"x":107.91765084749382,"y":-110.9476138938047}}]}}}
